# Supplementary material for: The cryo-EM structure of homotetrameric attachment glycoprotein from langya henipavirus
Source: Nat Commun. 2024 Jan 27;15:812. doi: 10.1038/s41467-024-45202-5 (PMC10821904; doi:10.1038/s41467-024-45202-5)
Supplement: Supplementary file 4 — Source data [file 41467_2024_45202_MOESM4_ESM.xlsx]

## Sheet: Figure 1a
Figure 1a
SEC(LayV-G alone）			SEC(EB2）			SEC(LayV-G + EB2）
Volumn（mL)	UV280		Volumn（mL)	UV280		Volumn（mL)	UV280
0.003228	1.07544		0.22706	9.63736		0.000267	1.17861
0.008724	0.992761		0.233058	9.56386		0.005627	1.07756						Uncropped gel of Fig 1a
0.014231	0.956013		0.239057	9.43525		0.011039	0.967313
0.019726	0.900891		0.245056	9.33419		0.016624	0.912191
0.025221	0.818209		0.251054	9.31582		0.022123	0.847882
0.030724	0.744713		0.257053	9.33419		0.033121	0.664143
0.036227	0.625283		0.263051	9.28825		0.038705	0.563087
0.041726	0.551787		0.275049	9.13208		0.044118	0.452843
0.047223	0.487478		0.281047	8.95752		0.049617	0.360974
0.052725	0.441543		0.287046	8.86566		0.055115	0.287478
0.058224	0.386422		0.293044	8.81053		0.0607	0.232356
0.06375	0.368048		0.299228	8.7646		0.066113	0.195609
0.069227	0.386422		0.305039	8.68192		0.071612	0.232356
0.074733	0.386422		0.31104	8.66354		0.07711	0.22317
0.080233	0.386422		0.317039	8.68192		0.088107	0.186422
0.085724	0.404796		0.329036	8.48899		0.093605	0.186422
0.091221	0.404796		0.335035	8.46143		0.099105	0.168048
0.096722	0.404796		0.341033	8.43387		0.104604	0.22317
0.102225	0.404796		0.347032	8.42468		0.110103	0.186422
0.107725	0.413983		0.35303	8.36037		0.115601	0.168048
0.11323	0.432356		0.359029	8.28688		0.1211	0.168048
0.124224	0.413983		0.371026	8.12151		0.126598	0.168048
0.129726	0.404796		0.377024	8.08476		0.132097	0.186422
0.135222	0.404796		0.383023	8.03883		0.137596	0.158861
0.140723	0.413983		0.389019	8.01127		0.143095	0.149674
0.146307	0.42317		0.395021	7.94696		0.154092	0.25073
0.151806	0.478291		0.401113	7.87346		0.159591	0.315039
0.157305	0.515039		0.41311	7.78159		0.166977	0.397722
0.162804	0.570161		0.419015	7.75403		0.170586	0.535526
0.168303	0.634469		0.425107	7.69891		0.176087	0.691704
0.173801	0.735526		0.431106	7.65298		0.181586	0.829509
0.1793	0.836583		0.437104	7.60704		0.187084	0.838695
0.190297	0.882517		0.443103	7.54273		0.192583	0.930565
0.195795	0.900891		0.449102	7.47842		0.19808	0.912191
0.201295	0.854956		0.4551	7.43249		0.20358	0.847882
0.206793	0.790648		0.461096	7.39574		0.209079	0.737639
0.21779	0.726339		0.467097	7.35899		0.214578	0.774387
0.223289	0.717152		0.473094	7.33143		0.220077	0.664143
0.228788	0.698778		0.479092	7.30387		0.225575	0.599835
0.234286	0.680404		0.48509	7.24875		0.231074	0.581461
0.239785	0.66203		0.491089	7.16607		0.236656	0.544713
0.245284	0.643656		0.497088	7.11095		0.242071	0.507965
0.250782	0.634469		0.503087	7.05582		0.24757	0.489591
0.256281	0.634469		0.515086	6.95477		0.253069	0.544713
0.26178	0.616096		0.521085	6.90883		0.258568	0.507965
0.272778	0.606909		0.52708	6.88127		0.264066	0.471217
0.278276	0.597722		0.533082	6.83534		0.269565	0.526339
0.283774	0.597722		0.545076	6.77103		0.275064	0.471217
0.291419	0.597722		0.551077	6.71591		0.280562	0.434469
0.300271	0.560974		0.557076	6.68835		0.286061	0.406909
0.30577	0.570161		0.563075	6.6516		0.29156	0.397722
0.311269	0.560974		0.569073	6.60566		0.297059	0.397722
0.316768	0.570161		0.575072	6.55973		0.302557	0.397722
0.322269	0.570161		0.587069	6.47705		0.308056	0.370161
0.327768	0.560974		0.593068	6.4403		0.313552	0.360974
0.333267	0.5426		0.599066	6.41274		0.32455	0.351787
0.338765	0.533413		0.605065	6.38518		0.330048	0.3426
0.344264	0.5426		0.611063	6.35762		0.335547	0.333413
0.355261	0.5426		0.617062	6.33924		0.341045	0.3426
0.36076	0.524226		0.623061	6.29331		0.352045	0.324226
0.366259	0.515039		0.629059	6.24737		0.357544	0.315039
0.371758	0.524226		0.635058	6.21063		0.363042	0.305852
0.377256	0.515039		0.641057	6.16469		0.368542	0.305852
0.382755	0.505852		0.647055	6.12794		0.374126	0.305852
0.388254	0.505852		0.653054	6.09119		0.379625	0.296665
0.393753	0.505852		0.659052	6.04526		0.385038	0.287478
0.399251	0.505852		0.665048	6.0177		0.390623	0.278291
0.40475	0.496665		0.671046	5.99014		0.396121	0.259917
0.410249	0.487478		0.677045	5.96258		0.40162	0.269104
0.415748	0.487478		0.683047	5.93502		0.407118	0.278291
0.421244	0.487478		0.689045	5.89827		0.418116	0.259917
0.426745	0.487478		0.695041	5.87071		0.423615	0.259917
0.432244	0.496665		0.701042	5.85233		0.429114	0.25073
0.437742	0.496665		0.707041	5.82477		0.434612	0.25073
0.443241	0.478291		0.71304	5.77884		0.44561	0.269104
0.44874	0.469104		0.719038	5.75128		0.451108	0.259917
0.454238	0.478291		0.725037	5.72372		0.456607	0.25073
0.459906	0.478291		0.731035	5.67778		0.462106	0.241543
0.465236	0.459917		0.737034	5.65022		0.467604	0.241543
0.470732	0.469104		0.743033	5.61347		0.473103	0.241543
0.476231	0.459917		0.749031	5.58591		0.478602	0.25073
0.48173	0.45073		0.75503	5.55835		0.484101	0.25073
0.487231	0.45073		0.761028	5.5216		0.489599	0.25073
0.492727	0.459917		0.773025	5.4573		0.506093	0.241543
0.503727	0.459917		0.779024	5.42055		0.511594	0.241543
0.509225	0.459917		0.785116	5.39299		0.517093	0.232356
0.514724	0.459917		0.791115	5.36543		0.522592	0.241543
0.520223	0.469104		0.803019	5.3103		0.52809	0.241543
0.525807	0.459917		0.809111	5.27355		0.533588	0.232356
0.53122	0.478291		0.815016	5.24599		0.539088	0.241543
0.536805	0.469104		0.821108	5.21843		0.544584	0.241543
0.542303	0.469104		0.827107	5.18169		0.550085	0.25073
0.547802	0.469104		0.833105	5.16331		0.555583	0.269104
0.553301	0.469104		0.839104	5.12656		0.56108	0.269104
0.5588	0.469104		0.845102	5.10819		0.566581	0.269104
0.564297	0.459917		0.851098	5.08063		0.57208	0.259917
0.569797	0.459917		0.857099	5.06226		0.577579	0.259917
0.575296	0.459917		0.863095	5.03469		0.583077	0.25073
0.580794	0.459917		0.875093	4.97039		0.588576	0.241543
0.586293	0.459917		0.881091	4.93364		0.594075	0.232356
0.591792	0.45073		0.88709	4.90608		0.599571	0.22317
0.597291	0.45073		0.893091	4.8877		0.605072	0.22317
0.60279	0.459917		0.89909	4.85096		0.610571	0.22317
0.608288	0.459917		0.905088	4.82339		0.616069	0.22317
0.613787	0.459917		0.911086	4.79583		0.621568	0.22317
0.619285	0.459917		0.917085	4.76827		0.627067	0.232356
0.624784	0.459917		0.923084	4.74071		0.632563	0.22317
0.630281	0.45073		0.935081	4.68559		0.643563	0.22317
0.635781	0.45073		0.94108	4.64884		0.649061	0.213983
0.64145	0.469104		0.947078	4.62128		0.654561	0.213983
0.646777	0.469104		0.953077	4.59372		0.660059	0.213983
0.652275	0.459917		0.959169	4.56616		0.665558	0.213983
0.657775	0.459917		0.965074	4.54779		0.671999	0.213983
0.663273	0.469104		0.971073	4.51104		0.676553	0.213983
0.668771	0.469104		0.977071	4.47429		0.682054	0.204796
0.67427	0.469104		0.98307	4.44673		0.687553	0.213983
0.679769	0.459917		0.995254	4.39161		0.693049	0.213983
0.685356	0.459917		1.00107	4.37323		0.69855	0.204796
0.696267	0.459917		1.00725	4.36405		0.704049	0.213983
0.701766	0.459917		1.01306	4.3273		0.709548	0.213983
0.707265	0.459917		1.01921	4.29974		0.715046	0.204796
0.712764	0.45073		1.02554	4.26299		0.720545	0.204796
0.718262	0.45073		1.03188	4.23543		0.726044	0.195609
0.723761	0.45073		1.03822	4.21706		0.731542	0.204796
0.729346	0.45073		1.04454	4.18031		0.737041	0.195609
0.734759	0.459917		1.05088	4.15275		0.74254	0.195609
0.740257	0.45073		1.05721	4.12519		0.748039	0.195609
0.751255	0.441543		1.06355	4.10681		0.753623	0.186422
0.756753	0.441543		1.06988	4.08844		0.764621	0.186422
0.762252	0.45073		1.08254	4.03332		0.770119	0.177235
0.767748	0.45073		1.08889	4.01494		0.775618	0.186422
0.773249	0.459917		1.09522	3.95982		0.781117	0.186422
0.778746	0.45073		1.10154	3.93226		0.792114	0.177235
0.784247	0.459917		1.10789	3.9047		0.797613	0.177235
0.789746	0.459917		1.11421	3.87714		0.803112	0.195609
0.798249	0.45073		1.12055	3.84958		0.80861	0.195609
0.806239	0.459917		1.12688	3.82202		0.814109	0.195609
0.81174	0.45073		1.13321	3.80364		0.819608	0.195609
0.817239	0.441543		1.14588	3.74852		0.825106	0.204796
0.822738	0.432356		1.15221	3.73933		0.830605	0.195609
0.833735	0.432356		1.15855	3.71177		0.836104	0.195609
0.839234	0.432356		1.16488	3.68421		0.8416	0.195609
0.844732	0.432356		1.17121	3.65665		0.847101	0.195609
0.850231	0.432356		1.17755	3.63828		0.858099	0.195609
0.85573	0.432356		1.18387	3.61072		0.863597	0.195609
0.861229	0.432356		1.19023	3.58316		0.869096	0.186422
0.866813	0.432356		1.19654	3.55559		0.874594	0.186422
0.872312	0.42317		1.20288	3.53722		0.880094	0.186422
0.877725	0.42317		1.20922	3.51885		0.885592	0.22317
0.888808	0.441543		1.21555	3.49129		0.891091	0.195609
0.894307	0.432356		1.22187	3.47291		0.896589	0.186422
0.899805	0.432356		1.22823	3.44535		0.902088	0.177235
0.905304	0.432356		1.23454	3.43616		0.907586	0.177235
0.910803	0.441543		1.24088	3.39942		0.913085	0.168048
0.916302	0.432356		1.24722	3.37186		0.918584	0.168048
0.921801	0.432356		1.25354	3.36267		0.924083	0.158861
0.927298	0.432356		1.25988	3.33511		0.929582	0.158861
0.932796	0.42317		1.26621	3.31673		0.93508	0.168048
0.943795	0.413983		1.27254	3.29836		0.940579	0.168048
0.954793	0.413983		1.27887	3.26161		0.946078	0.168048
0.960291	0.404796		1.28521	3.24324		0.951577	0.168048
0.971286	0.413983		1.29788	3.1973		0.957075	0.168048
0.976788	0.413983		1.30421	3.16974		0.962574	0.168048
0.982286	0.413983		1.31054	3.133		0.968073	0.158861
0.987785	0.42317		1.31687	3.10543		0.979068	0.149674
0.993284	0.413983		1.32321	3.08706		0.984569	0.140487
0.998782	0.42317		1.32954	3.0595		0.990065	0.140487
1.00428	0.42317		1.33588	3.04113		0.995564	0.149674
1.00973	0.42317		1.34223	3.01356		1.00862	0.140487
1.01523	0.413983		1.34854	2.99519		1.01204	0.140487
1.02073	0.42317		1.35488	2.95844		1.01755	0.1313
1.02622	0.42317		1.36121	2.94007		1.02304	0.1313
1.03174	0.42317		1.36755	2.91251		1.02854	0.140487
1.03722	0.42317		1.3739	2.89413		1.03404	0.140487
1.04272	0.413983		1.38022	2.86657		1.03954	0.140487
1.04823	0.413983		1.38654	2.8482		1.04503	0.140487
1.05373	0.404796		1.39288	2.82064		1.05054	0.140487
1.05924	0.404796		1.39921	2.79308		1.05604	0.1313
1.06473	0.404796		1.40554	2.78389		1.06154	0.1313
1.07022	0.404796		1.41187	2.76552		1.06704	0.122113
1.07572	0.404796		1.41821	2.72877		1.07255	0.122113
1.08122	0.404796		1.42455	2.7104		1.07804	0.122113
1.08673	0.404796		1.43088	2.67365		1.08354	0.122113
1.09223	0.395609		1.43721	2.65527		1.08904	0.122113
1.09773	0.395609		1.44354	2.62771		1.09454	0.1313
1.10322	0.395609		1.44993	2.61852		1.10005	0.140487
1.10872	0.386422		1.45621	2.59097		1.10554	0.1313
1.11423	0.386422		1.46254	2.5634		1.11104	0.1313
1.11972	0.395609		1.46888	2.54503		1.11654	0.1313
1.12522	0.395609		1.47521	2.52666		1.12203	0.122113
1.13073	0.395609		1.48157	2.50828		1.13305	0.1313
1.13622	0.404796		1.48788	2.4991		1.13854	0.1313
1.14172	0.404796		1.49422	2.47153		1.14403	0.122113
1.14723	0.395609		1.50054	2.44397		1.14954	0.122113
1.15273	0.395609		1.50694	2.4256		1.15504	0.122113
1.15823	0.395609		1.51954	2.37967		1.16054	0.122113
1.16372	0.395609		1.52588	2.36129		1.16604	0.122113
1.16923	0.386422		1.53242	2.3521		1.17155	0.112926
1.17472	0.377235		1.53856	2.33373		1.18254	0.122113
1.18022	0.377235		1.54488	2.30617		1.18848	0.122113
1.18573	0.386422		1.55122	2.27861		1.19354	0.122113
1.19122	0.377235		1.55754	2.25105		1.19904	0.1313
1.19674	0.377235		1.5639	2.22349		1.20454	0.122113
1.20223	0.377235		1.57021	2.19593		1.21004	0.1313
1.20773	0.377235		1.57654	2.17755		1.21554	0.1313
1.21322	0.377235		1.58288	2.15918		1.22104	0.122113
1.21872	0.377235		1.5892	2.1408		1.22653	0.122113
1.22423	0.377235		1.59555	2.12243		1.23204	0.112926
1.22972	0.377235		1.60188	2.09487		1.23754	0.112926
1.23523	0.368048		1.61463	2.05812		1.24304	0.103739
1.24072	0.377235		1.6209	2.03975		1.24855	0.103739
1.24623	0.368048		1.62721	2.02137		1.25404	0.112926
1.25173	0.358861		1.63355	2.003		1.25954	0.094552
1.25723	0.358861		1.63999	1.99381		1.26504	0.085365
1.26273	0.368048		1.64626	1.96625		1.27054	0.085365
1.26824	0.358861		1.65254	1.95707		1.27604	0.085365
1.27373	0.349674		1.65888	1.93869		1.28154	0.076178
1.27923	0.358861		1.66521	1.92032		1.28705	0.076178
1.28473	0.349674		1.67155	1.91113		1.29254	0.066991
1.29023	0.358861		1.67788	1.90194		1.29804	0.066991
1.29573	0.349674		1.68422	1.89276		1.30356	0.066991
1.30358	0.349674		1.69055	1.88357		1.30904	0.057804
1.30672	0.349674		1.69688	1.88357		1.31454	0.057804
1.31223	0.358861		1.70321	1.85601		1.32004	0.057804
1.31772	0.349674		1.70956	1.84682		1.32554	0.048617
1.32872	0.368048		1.71588	1.84682		1.33105	0.048617
1.33422	0.358861		1.72222	1.83763		1.33654	0.03943
1.33972	0.349674		1.72855	1.83763		1.34204	0.03943
1.34522	0.349674		1.73489	1.82845		1.34754	0.03943
1.35073	0.349674		1.74122	1.81007		1.35304	0.03943
1.35623	0.349674		1.74755	1.80089		1.36404	0.03943
1.36172	0.349674		1.75388	1.7917		1.36954	0.03943
1.36722	0.358861		1.76021	1.78251		1.37504	0.048617
1.37272	0.349674		1.76654	1.77333		1.38054	0.03943
1.37822	0.358861		1.77921	1.74577		1.38604	0.03943
1.38372	0.349674		1.78555	1.73658		1.39154	0.03943
1.38922	0.358861		1.79188	1.7182		1.39705	0.03943
1.39473	0.358861		1.79822	1.70902		1.40255	0.03943
1.40022	0.358861		1.80456	1.69064		1.40804	0.030244
1.40572	0.349674		1.81088	1.67227		1.41354	0.048617
1.41122	0.358861		1.82002	1.67227		1.41904	0.066991
1.41672	0.349674		1.82121	2.69202		1.42454	0.048617
1.42223	0.358861		1.8272	2.73796		1.43004	0.03943
1.42773	0.368048		1.8332	2.74714		1.43554	0.030244
1.43323	0.358861		1.83921	2.72877		1.44104	0.030244
1.43873	0.358861		1.8452	2.69202		1.44654	0.030244
1.44423	0.358861		1.85119	2.62771		1.45204	0.030244
1.45523	0.358861		1.85721	2.55422		1.46304	0.030244
1.46073	0.358861		1.8632	2.46235		1.46854	0.021057
1.46623	0.358861		1.8692	2.37048		1.47404	0.021057
1.47262	0.358861		1.8752	2.2878		1.47954	0.021057
1.47722	0.358861		1.88121	2.19593		1.48504	0.021057
1.48273	0.358861		1.88719	2.11324		1.49054	0.021057
1.48823	0.349674		1.8932	2.03975		1.49604	0.01187
1.49372	0.358861		1.8992	1.97544		1.50155	0.021057
1.49923	0.358861		1.90519	1.90194		1.50704	0.021057
1.50472	0.358861		1.9112	1.84682		1.51804	0.030244
1.51023	0.368048		1.9172	1.7917		1.52354	0.021057
1.51573	0.368048		1.9232	1.72739		1.52904	0.030244
1.52122	0.358861		1.9352	1.65389		1.53454	0.021057
1.52672	0.358861		1.9412	1.62633		1.54004	0.030244
1.53222	0.358861		1.9472	1.60796		1.54554	0.03943
1.53772	0.358861		1.9532	1.57121		1.55105	0.03943
1.54322	0.349674		1.9592	1.55284		1.55655	0.03943
1.54873	0.349674		1.9652	1.54365		1.56204	0.030244
1.55422	0.358861		1.9712	1.53446		1.57303	0.01187
1.55973	0.349674		1.97722	1.53446		1.57854	0.021057
1.56523	0.349674		1.9832	1.53446		1.58404	0.01187
1.57072	0.349674		1.98921	1.53446		1.58954	0.002683
1.57623	0.349674		1.9952	1.53446		1.59504	0.002683
1.58173	0.349674		2.0012	1.52528		1.60054	0.002683
1.58723	0.3313		2.0072	1.5069		1.60604	0.002683
1.59272	0.340487		2.0132	1.48853		1.61155	0.01187
1.59823	0.340487		2.01921	1.47934		1.61704	0.021057
1.60922	0.349674		2.0252	1.46097		1.62254	0.021057
1.61473	0.340487		2.0312	1.45178		1.62804	0.021057
1.62023	0.340487		2.0372	1.4426		1.63354	0.01187
1.62572	0.340487		2.0432	1.43341		1.63906	0.01187
1.63122	0.340487		2.0552	1.41503		1.64454	0.01187
1.63672	0.340487		2.0612	1.40585		1.65004	0.01187
1.64222	0.340487		2.0672	1.42422		1.65554	0.002683
1.64773	0.340487		2.0732	1.42422		1.66104	0.01187
1.65323	0.3313		2.0792	1.40585		1.66654	0.01187
1.65873	0.3313		2.0852	1.39666		1.67204	0.01187
1.66422	0.3313		2.09119	1.38747		1.67753	0.01187
1.66972	0.3313		2.09722	1.38747		1.68304	0.01187
1.67522	0.322113		2.10319	1.37829		1.68854	0.01187
1.68072	0.3313		2.1092	1.37829		1.69404	0.021057
1.68623	0.322113		2.1152	1.35991		1.69954	0.01187
1.69172	0.3313		2.1212	1.3691		1.70505	0.01187
1.69723	0.3313		2.12722	1.35991		1.71054	0.021057
1.70273	0.3313		2.1332	1.35073		1.71604	0.021057
1.70822	0.3313		2.1392	1.35073		1.72704	0.021057
1.71372	0.3313		2.1452	1.35991		1.73253	0.021057
1.71923	0.3313		2.1512	1.37829		1.73804	0.021057
1.72473	0.3313		2.1572	1.35991		1.74353	0.021057
1.73022	0.3313		2.1632	1.34154		1.74904	0.01187
1.73573	0.3313		2.1692	1.34154		1.75454	0.01187
1.74123	0.3313		2.1752	1.33235		1.76003	0.030244
1.74673	0.3313		2.18119	1.33235		1.76555	0.030244
1.75222	0.340487		2.18721	1.33235		1.77104	0.03943
1.75772	0.340487		2.1932	1.32316		1.77654	0.01187
1.76328	0.3313		2.1992	1.31398		1.78204	0.01187
1.76874	0.3313		2.2052	1.30479		1.78754	0.01187
1.77423	0.3313		2.21125	1.2956		1.79304	0.01187
1.77972	0.322113		2.2232	1.28642		1.79853	0.021057
1.78523	0.322113		2.2292	1.28642		1.80404	0.021057
1.79072	0.3313		2.2352	1.28642		1.80954	0.021057
1.79623	0.322113		2.2412	1.28642		1.81505	0.021057
1.80173	0.322113		2.24721	1.2956		1.82604	0.030244
1.80961	0.322113		2.25321	1.28642		1.83154	0.030244
1.81273	0.322113		2.2592	1.28642		1.83704	0.030244
1.81822	0.322113		2.2652	1.27723		1.84254	0.03943
1.82923	0.312926		2.2712	1.27723		1.85029	0.03943
1.83472	0.312926		2.2772	1.27723		1.85354	0.03943
1.84022	0.322113		2.2832	1.26804		1.85904	0.03943
1.84573	0.312926		2.28921	1.27723		1.86454	0.030244
1.85123	0.322113		2.2952	1.26804		1.87004	0.030244
1.86223	0.322113		2.3012	1.25886		1.87554	0.021057
1.86773	0.312926		2.3072	1.24967		1.88104	0.03943
1.87323	0.312926		2.31319	1.24967		1.88654	0.030244
1.87872	0.312926		2.3192	1.24967		1.89204	0.048617
1.88423	0.303739		2.3252	1.24967		1.89754	0.048617
1.88973	0.294552		2.33121	1.24048		1.90304	0.048617
1.89523	0.294552		2.3372	1.24048		1.90854	0.048617
1.90075	0.303739		2.3432	1.2313		1.91404	0.048617
1.90622	0.303739		2.3492	1.2313		1.91954	0.048617
1.91172	0.303739		2.3552	1.2313		1.92505	0.057804
1.91722	0.294552		2.3612	1.30479		1.93054	0.057804
1.92273	0.303739		2.3672	1.24967		1.93604	0.066991
1.92823	0.312926		2.37321	1.2313		1.94154	0.057804
1.93372	0.303739		2.3792	1.22211		1.94704	0.066991
1.93922	0.303739		2.3912	1.22211		1.95254	0.076178
1.94472	0.303739		2.3972	1.21292		1.95804	0.085365
1.95022	0.294552		2.4032	1.21292		1.96355	0.085365
1.96123	0.303739		2.4092	1.20373		1.96905	0.085365
1.96673	0.303739		2.4152	1.19455		1.97454	0.085365
1.97222	0.303739		2.4212	1.19455		1.98554	0.085365
1.97801	0.294552		2.4272	1.18536		1.99104	0.094552
1.98323	0.294552		2.43321	1.16699		1.99654	0.094552
1.98872	0.303739		2.4392	1.17617		2.00204	0.094552
1.99423	0.312926		2.4452	1.16699		2.00754	0.103739
1.99974	0.294552		2.4512	1.1578		2.01304	0.112926
2.00524	0.294552		2.4692	1.13943		2.02404	0.103739
2.01073	0.303739		2.47519	1.14861		2.02954	0.112926
2.01623	0.312926		2.4812	1.13943		2.03504	0.112926
2.02172	0.312926		2.4872	1.13024		2.04054	0.103739
2.02723	0.322113		2.4932	1.12105		2.04604	0.112926
2.03273	0.312926		2.4992	1.13024		2.05153	0.122113
2.03823	0.312926		2.5052	1.13024		2.05704	0.122113
2.04372	0.312926		2.51122	1.12105		2.06254	0.122113
2.04922	0.303739		2.5172	1.11187		2.06804	0.122113
2.06022	0.303739		2.5232	1.10268		2.07354	0.122113
2.06573	0.303739		2.5292	1.10268		2.07904	0.122113
2.07123	0.294552		2.53521	1.0843		2.08454	0.112926
2.07673	0.294552		2.54121	1.0843		2.09554	0.122113
2.08223	0.294552		2.5472	1.07512		2.10103	0.112926
2.08773	0.285365		2.5532	1.06593		2.10654	0.103739
2.09323	0.285365		2.5592	1.05674		2.11204	0.103739
2.09874	0.285365		2.5652	1.05674		2.11754	0.103739
2.10422	0.285365		2.57721	1.05674		2.12304	0.112926
2.10973	0.285365		2.5832	1.04756		2.12854	0.122113
2.11523	0.276178		2.5892	1.05674		2.13404	0.112926
2.12072	0.276178		2.5952	1.04756		2.13953	0.122113
2.12623	0.276178		2.6012	1.04756		2.14504	0.112926
2.13172	0.276178		2.6072	1.04756		2.15055	0.112926
2.13723	0.266991		2.6132	1.04756		2.15604	0.122113
2.14272	0.266991		2.6192	1.03837		2.16155	0.112926
2.14823	0.276178		2.6252	1.03837		2.16704	0.122113
2.15373	0.285365		2.6312	1.02918		2.17254	0.112926
2.15922	0.285365		2.6372	1.02918		2.17804	0.122113
2.16474	0.276178		2.6432	1.02918		2.18354	0.122113
2.17022	0.276178		2.6492	1.02918		2.18905	0.122113
2.17572	0.285365		2.6552	1.02918		2.19454	0.112926
2.18122	0.276178		2.66121	1.02918		2.20004	0.122113
2.18673	0.285365		2.66721	1.02918		2.20554	0.122113
2.19224	0.285365		2.6732	1.02918		2.21104	0.122113
2.19773	0.285365		2.6792	1.01999		2.21654	0.122113
2.20323	0.285365		2.6852	1.01081		2.22204	0.122113
2.20872	0.294552		2.6912	1.01999		2.22754	0.112926
2.21423	0.285365		2.6972	1.00162		2.23304	0.122113
2.22523	0.276178		2.7032	1.01081		2.23853	0.122113
2.23073	0.276178		2.70922	1.00162		2.24406	0.1313
2.23622	0.276178		2.7152	1.00162		2.24954	0.1313
2.24173	0.276178		2.7272	1.00162		2.25504	0.1313
2.24722	0.276178		2.7332	0.992435		2.26054	0.140487
2.25273	0.276178		2.7392	0.983248		2.26604	0.140487
2.25823	0.276178		2.7452	0.983248		2.27155	0.140487
2.26374	0.276178		2.7512	0.983248		2.27704	0.140487
2.26923	0.276178		2.7572	0.983248		2.28254	0.1313
2.27473	0.276178		2.7632	0.974061		2.28804	0.140487
2.28023	0.276178		2.7692	0.974061		2.29354	0.1313
2.28572	0.276178		2.7752	0.983248		2.30454	0.140487
2.29123	0.276178		2.7812	0.983248		2.31004	0.140487
2.29672	0.285365		2.7872	0.983248		2.31554	0.140487
2.30223	0.285365		2.7932	0.983248		2.32104	0.140487
2.30772	0.276178		2.7992	0.983248		2.32654	0.140487
2.31478	0.285365		2.8052	0.974061		2.33204	0.140487
2.32422	0.276178		2.8112	0.983248		2.33754	0.149674
2.32972	0.276178		2.81719	0.974061		2.34306	0.149674
2.33523	0.276178		2.8232	0.974061		2.34854	0.149674
2.34073	0.266991		2.82919	0.964874		2.35954	0.158861
2.34624	0.285365		2.8352	0.964874		2.36504	0.158861
2.35173	0.285365		2.8412	0.964874		2.37054	0.168048
2.35723	0.276178		2.8472	0.964874		2.37604	0.168048
2.36273	0.285365		2.8532	0.964874		2.38155	0.158861
2.36823	0.285365		2.85921	0.955687		2.38704	0.168048
2.37373	0.285365		2.8652	0.964874		2.39254	0.158861
2.37923	0.285365		2.8712	0.964874		2.39804	0.168048
2.38472	0.276178		2.8772	0.974061		2.40354	0.158861
2.39023	0.276178		2.8832	0.974061		2.40904	0.158861
2.39572	0.276178		2.8892	0.974061		2.41454	0.168048
2.40122	0.276178		2.8952	0.974061		2.42005	0.177235
2.40673	0.276178		2.9012	0.974061		2.42553	0.177235
2.41223	0.276178		2.9072	0.974061		2.43104	0.177235
2.41772	0.276178		2.9132	0.964874		2.43654	0.177235
2.42323	0.276178		2.92519	0.955687		2.44204	0.177235
2.42872	0.276178		2.9312	0.955687		2.44754	0.177235
2.43422	0.276178		2.93719	0.955687		2.45304	0.186422
2.43972	0.276178		2.9432	0.9465		2.45855	0.177235
2.44524	0.285365		2.94921	0.955687		2.46405	0.177235
2.45072	0.276178		2.9552	0.955687		2.46954	0.177235
2.45622	0.276178		2.9612	0.955687		2.47504	0.195609
2.46172	0.276178		2.9672	0.964874		2.48054	0.195609
2.46723	0.276178		2.9732	0.964874		2.48604	0.195609
2.47273	0.285365		2.9792	0.955687		2.49154	0.186422
2.47823	0.276178		2.9852	0.955687		2.49704	0.186422
2.48373	0.266991		2.9912	0.955687		2.50254	0.195609
2.48923	0.266991		2.99721	0.955687		2.50804	0.195609
2.49473	0.276178		3.0032	0.955687		2.51354	0.195609
2.50022	0.276178		3.0092	0.964874		2.51903	0.186422
2.50572	0.285365		3.0152	0.964874		2.52454	0.186422
2.51156	0.276178		3.0212	0.955687		2.53004	0.195609
2.51673	0.285365		3.02721	0.955687		2.53554	0.195609
2.52223	0.276178		3.03321	0.955687		2.54104	0.195609
2.52773	0.276178		3.0392	0.964874		2.54654	0.195609
2.53323	0.276178		3.0452	0.964874		2.55204	0.204796
2.53872	0.285365		3.0512	0.964874		2.55754	0.204796
2.54973	0.276178		3.0632	0.964874		2.56304	0.213983
2.55522	0.266991		3.0692	0.955687		2.56855	0.213983
2.56072	0.266991		3.07521	0.964874		2.57404	0.213983
2.56623	0.257804		3.0812	0.955687		2.58504	0.22317
2.57173	0.266991		3.08772	0.955687		2.59054	0.232356
2.57722	0.257804		3.0932	0.955687		2.59604	0.22317
2.58272	0.266991		3.0992	0.964874		2.60154	0.22317
2.58822	0.266991		3.1052	0.974061		2.60704	0.232356
2.59373	0.266991		3.1112	0.974061		2.61255	0.232356
2.59923	0.266991		3.1172	0.974061		2.61804	0.232356
2.60473	0.266991		3.1232	0.983248		2.62354	0.241543
2.61023	0.248617		3.1292	0.983248		2.62904	0.25073
2.61573	0.248617		3.1352	0.983248		2.63454	0.241543
2.62123	0.257804		3.1412	0.983248		2.64004	0.241543
2.62673	0.257804		3.1472	0.983248		2.64554	0.25073
2.63222	0.257804		3.1532	0.974061		2.65105	0.25073
2.63773	0.266991		3.1592	0.983248		2.65654	0.25073
2.64324	0.266991		3.1652	0.983248		2.66204	0.25073
2.64872	0.266991		3.17119	0.983248		2.66754	0.259917
2.65422	0.266991		3.1772	0.983248		2.67304	0.259917
2.65972	0.257804		3.18319	0.974061		2.68404	0.259917
2.66522	0.266991		3.1892	0.983248		2.69157	0.259917
2.67074	0.257804		3.1952	0.983248		2.69504	0.259917
2.67623	0.266991		3.2012	0.983248		2.70054	0.269104
2.68173	0.266991		3.2072	0.992435		2.70604	0.278291
2.68722	0.266991		3.2132	0.992435		2.71154	0.278291
2.69272	0.266991		3.2192	1.00162		2.71704	0.278291
2.69823	0.266991		3.2252	1.00162		2.72255	0.287478
2.70372	0.266991		3.2312	1.01081		2.72804	0.278291
2.70922	0.257804		3.23721	1.00162		2.73354	0.269104
2.71473	0.257804		3.24321	1.00162		2.73904	0.278291
2.72023	0.257804		3.24919	1.01081		2.74456	0.278291
2.73122	0.248617		3.2552	1.01081		2.75004	0.278291
2.73673	0.248617		3.2612	1.01999		2.75554	0.269104
2.74222	0.248617		3.2672	1.01999		2.76104	0.287478
2.74773	0.257804		3.27921	1.02918		2.76654	0.278291
2.75323	0.257804		3.2852	1.04756		2.77204	0.278291
2.75872	0.257804		3.2912	1.04756		2.78304	0.287478
2.76422	0.248617		3.2972	1.05674		2.78854	0.287478
2.76974	0.257804		3.3032	1.05674		2.79404	0.287478
2.77522	0.248617		3.3092	1.06593		2.79954	0.287478
2.78073	0.248617		3.3152	1.06593		2.80504	0.287478
2.78622	0.248617		3.32121	1.06593		2.81054	0.296665
2.79174	0.248617		3.3272	1.0843		2.81603	0.296665
2.79723	0.248617		3.3332	1.09349		2.82155	0.296665
2.80273	0.257804		3.3392	1.10268		2.82703	0.296665
2.80823	0.248617		3.3452	1.10268		2.83255	0.296665
2.81373	0.266991		3.3512	1.11187		2.83804	0.296665
2.82004	0.257804		3.3572	1.12105		2.84354	0.296665
2.83022	0.248617		3.3632	1.12105		2.84904	0.287478
2.83572	0.248617		3.3692	1.13024		2.85454	0.287478
2.84123	0.248617		3.3752	1.13943		2.86005	0.287478
2.84672	0.248617		3.3872	1.1578		2.86554	0.287478
2.85222	0.257804		3.3932	1.16699		2.87104	0.287478
2.85772	0.257804		3.3992	1.17617		2.87653	0.287478
2.86322	0.257804		3.4052	1.18536		2.88203	0.287478
2.86874	0.248617		3.4112	1.19455		2.88754	0.278291
2.87422	0.248617		3.4172	1.18536		2.89303	0.278291
2.87972	0.257804		3.4232	1.20373		2.89854	0.287478
2.88522	0.257804		3.42921	1.21292		2.90404	0.278291
2.89073	0.257804		3.4352	1.22211		2.90954	0.287478
2.89623	0.257804		3.44121	1.2313		2.92054	0.296665
2.90172	0.257804		3.4472	1.24048		2.92604	0.296665
2.90723	0.248617		3.454	1.24048		2.93154	0.296665
2.91273	0.248617		3.4592	1.24967		2.93704	0.296665
2.91823	0.248617		3.4652	1.25886		2.94254	0.296665
2.92922	0.23943		3.4712	1.26804		2.94805	0.296665
2.93472	0.248617		3.4772	1.26804		2.95354	0.296665
2.94023	0.248617		3.48321	1.28642		2.95904	0.296665
2.94573	0.248617		3.49519	1.27723		2.96454	0.305852
2.95122	0.23943		3.5012	1.28642		2.97004	0.305852
2.95673	0.23943		3.50721	1.2956		2.97554	0.305852
2.96223	0.23943		3.51778	1.2956		2.98104	0.296665
2.96773	0.23943		3.5192	1.2956		2.98656	0.296665
2.97323	0.23943		3.5252	1.30479		2.99203	0.305852
2.97873	0.23943		3.5312	1.30479		2.99754	0.305852
2.98423	0.23943		3.53721	1.30479		3.00304	0.315039
2.98972	0.23943		3.5432	1.31398		3.00854	0.305852
2.99522	0.23943		3.54921	1.32316		3.01404	0.296665
3.00091	0.23943		3.5552	1.32316		3.01954	0.296665
3.00623	0.230244		3.5612	1.32316		3.02505	0.296665
3.01173	0.23943		3.5672	1.34154		3.03054	0.296665
3.01723	0.23943		3.5732	1.33235		3.03604	0.296665
3.02273	0.23943		3.5792	1.35073		3.04704	0.296665
3.02822	0.23943		3.5852	1.35073		3.05254	0.296665
3.03372	0.23943		3.5912	1.35991		3.05804	0.296665
3.03923	0.248617		3.5972	1.35991		3.06354	0.305852
3.04472	0.23943		3.60321	1.37829		3.06904	0.305852
3.05022	0.23943		3.60921	1.38747		3.07454	0.305852
3.05572	0.23943		3.61519	1.39666		3.08004	0.305852
3.06122	0.230244		3.6212	1.39666		3.08555	0.296665
3.06672	0.230244		3.6272	1.41503		3.09104	0.305852
3.07222	0.221057		3.6332	1.41503		3.09654	0.305852
3.07772	0.21187		3.6392	1.41503		3.10204	0.305852
3.08323	0.21187		3.6452	1.41503		3.10754	0.296665
3.08874	0.221057		3.65121	1.42422		3.11304	0.296665
3.09423	0.21187		3.6572	1.43341		3.11854	0.296665
3.09973	0.21187		3.66319	1.43341		3.12404	0.296665
3.10522	0.221057		3.6692	1.4426		3.12954	0.287478
3.11072	0.21187		3.6752	1.4426		3.13504	0.287478
3.11623	0.21187		3.68119	1.45178		3.14054	0.296665
3.12172	0.21187		3.6872	1.46097		3.14604	0.296665
3.12723	0.221057		3.6932	1.46097		3.15154	0.296665
3.13273	0.230244		3.6992	1.47016		3.15704	0.296665
3.13822	0.221057		3.7052	1.48853		3.16254	0.305852
3.14372	0.21187		3.7112	1.48853		3.16804	0.305852
3.14923	0.21187		3.71721	1.5069		3.17904	0.305852
3.15661	0.221057		3.7232	1.5069		3.18454	0.305852
3.16022	0.221057		3.7292	1.52528		3.19004	0.305852
3.16573	0.21187		3.73521	1.53446		3.19646	0.305852
3.17123	0.21187		3.7412	1.54365		3.20104	0.315039
3.18223	0.21187		3.7532	1.56203		3.20654	0.305852
3.18772	0.221057		3.7592	1.5804		3.21204	0.305852
3.19323	0.21187		3.7652	1.5804		3.21755	0.296665
3.19873	0.21187		3.7712	1.5804		3.22304	0.287478
3.20422	0.21187		3.7772	1.59877		3.22854	0.296665
3.20973	0.21187		3.7832	1.59877		3.23403	0.287478
3.21522	0.202683		3.78919	1.59877		3.23954	0.296665
3.22074	0.21187		3.7952	1.61715		3.24504	0.296665
3.22622	0.202683		3.8012	1.62633		3.25054	0.287478
3.23172	0.193496		3.8072	1.62633		3.25603	0.296665
3.23722	0.184309		3.8132	1.62633		3.26154	0.296665
3.24273	0.193496		3.82067	1.62633		3.26704	0.296665
3.24824	0.184309		3.82521	1.63552		3.27804	0.296665
3.25372	0.184309		3.8312	1.64471		3.28354	0.305852
3.25922	0.184309		3.8372	1.65389		3.28904	0.305852
3.26472	0.175122		3.8432	1.66308		3.29454	0.305852
3.27022	0.184309		3.8492	1.67227		3.30004	0.305852
3.28123	0.193496		3.86121	1.68146		3.30554	0.305852
3.28672	0.193496		3.8672	1.69983		3.31104	0.305852
3.29223	0.193496		3.87321	1.70902		3.31655	0.305852
3.29772	0.193496		3.8792	1.70902		3.32204	0.305852
3.30323	0.193496		3.88521	1.7182		3.32754	0.305852
3.30872	0.193496		3.8912	1.72739		3.33304	0.305852
3.31422	0.193496		3.8972	1.72739		3.33854	0.315039
3.31973	0.184309		3.9032	1.72739		3.34404	0.305852
3.32522	0.193496		3.9092	1.72739		3.34953	0.296665
3.33072	0.184309		3.9152	1.73658		3.35503	0.296665
3.33637	0.184309		3.9212	1.74577		3.36054	0.296665
3.34172	0.184309		3.9272	1.75495		3.36604	0.305852
3.34723	0.184309		3.93321	1.75495		3.37154	0.296665
3.35272	0.193496		3.9392	1.76414		3.37704	0.287478
3.35823	0.184309		3.9452	1.76414		3.38254	0.287478
3.36372	0.184309		3.9512	1.77333		3.38803	0.287478
3.36923	0.184309		3.9572	1.78251		3.39354	0.287478
3.38023	0.184309		3.9632	1.78251		3.39904	0.287478
3.38572	0.202683		3.96921	1.80089		3.40454	0.287478
3.39123	0.193496		3.9752	1.7917		3.41005	0.296665
3.39673	0.193496		3.9812	1.80089		3.41554	0.305852
3.40222	0.193496		3.9872	1.81007		3.42104	0.296665
3.40773	0.193496		3.9992	1.81926		3.42654	0.305852
3.41322	0.193496		4.0052	1.82845		3.43204	0.305852
3.41874	0.193496		4.0112	1.83763		3.43754	0.296665
3.42422	0.184309		4.0172	1.85601		3.44304	0.305852
3.42972	0.193496		4.02321	1.85601		3.44854	0.305852
3.43523	0.184309		4.0292	1.85601		3.45404	0.305852
3.44072	0.175122		4.0352	1.85601		3.45954	0.305852
3.44623	0.184309		4.0412	1.86519		3.47054	0.305852
3.45172	0.184309		4.0472	1.87438		3.47604	0.305852
3.45723	0.184309		4.0592	1.88357		3.48154	0.296665
3.46273	0.193496		4.0652	1.88357		3.48704	0.296665
3.46823	0.184309		4.0712	1.89276		3.49254	0.296665
3.47922	0.184309		4.0772	1.90194		3.49804	0.278291
3.48472	0.184309		4.0832	1.90194		3.50354	0.278291
3.49023	0.175122		4.0892	1.91113		3.50904	0.287478
3.49572	0.175122		4.0952	1.91113		3.51455	0.287478
3.50122	0.175122		4.1012	1.91113		3.52004	0.287478
3.50673	0.175122		4.1072	1.9295		3.52554	0.278291
3.51773	0.175122		4.1132	1.9295		3.53312	0.287478
3.52323	0.175122		4.1192	1.9295		3.53654	0.278291
3.52872	0.175122		4.1252	1.9295		3.54204	0.278291
3.53422	0.184309		4.1312	1.9295		3.54754	0.287478
3.53972	0.175122		4.1372	1.9295		3.55304	0.287478
3.54523	0.165935		4.1432	1.93869		3.55854	0.287478
3.55073	0.175122		4.1492	1.93869		3.56404	0.278291
3.55624	0.165935		4.1552	1.94788		3.56954	0.278291
3.56172	0.175122		4.1672	1.94788		3.57504	0.278291
3.56722	0.156748		4.1732	1.94788		3.58054	0.278291
3.57272	0.165935		4.1792	1.94788		3.58604	0.287478
3.57822	0.175122		4.18687	1.94788		3.59153	0.278291
3.58373	0.165935		4.19119	1.95707		3.59704	0.278291
3.58922	0.165935		4.1972	1.95707		3.60254	0.287478
3.59472	0.184309		4.2032	1.94788		3.60804	0.278291
3.60022	0.175122		4.20922	1.95707		3.61354	0.287478
3.60572	0.175122		4.21521	1.96625		3.61904	0.287478
3.61672	0.175122		4.2212	1.97544		3.62454	0.287478
3.62224	0.175122		4.2272	1.98463		3.63004	0.278291
3.62772	0.175122		4.2332	1.98463		3.63554	0.278291
3.63322	0.165935		4.2392	1.98463		3.64104	0.287478
3.63872	0.175122		4.2452	1.98463		3.65204	0.278291
3.64422	0.165935		4.2512	1.99381		3.65754	0.278291
3.64973	0.165935		4.2572	1.99381		3.66304	0.278291
3.65523	0.165935		4.2632	1.99381		3.66854	0.278291
3.66166	0.165935		4.2752	2.003		3.67404	0.278291
3.66622	0.165935		4.2812	2.01219		3.67953	0.278291
3.67172	0.165935		4.2872	2.003		3.68504	0.278291
3.67722	0.165935		4.2932	2.01219		3.69055	0.278291
3.68273	0.165935		4.2992	2.01219		3.69604	0.278291
3.68822	0.156748		4.3052	2.02137		3.70155	0.278291
3.69373	0.156748		4.31121	2.02137		3.70705	0.278291
3.69923	0.156748		4.31721	2.03056		3.71254	0.278291
3.70472	0.156748		4.3232	2.02137		3.71804	0.269104
3.71023	0.156748		4.3292	2.02137		3.72354	0.259917
3.71572	0.165935		4.3352	2.02137		3.72932	0.269104
3.72123	0.156748		4.3412	2.02137		3.73454	0.269104
3.72672	0.165935		4.3472	2.02137		3.74004	0.269104
3.73223	0.156748		4.3532	2.03975		3.74554	0.269104
3.74322	0.165935		4.3592	2.03975		3.75104	0.278291
3.74872	0.165935		4.3652	2.03975		3.75654	0.278291
3.75422	0.156748		4.3712	2.04893		3.76204	0.269104
3.75973	0.165935		4.37719	2.04893		3.76754	0.269104
3.76522	0.156748		4.3832	2.04893		3.77304	0.259917
3.77072	0.156748		4.38921	2.03975		3.77854	0.269104
3.77623	0.147561		4.39519	2.03975		3.78405	0.259917
3.78173	0.165935		4.4012	2.03056		3.78954	0.269104
3.78722	0.165935		4.4072	2.03975		3.79504	0.269104
3.79273	0.165935		4.4132	2.03975		3.80054	0.259917
3.79822	0.175122		4.4192	2.03056		3.80604	0.259917
3.80372	0.184309		4.42519	2.03975		3.81154	0.259917
3.80923	0.184309		4.4312	2.03975		3.82254	0.269104
3.81473	0.184309		4.4372	2.03975		3.82804	0.259917
3.82023	0.184309		4.4432	2.03975		3.83354	0.259917
3.82572	0.184309		4.4552	2.04893		3.83905	0.259917
3.83122	0.175122		4.4612	2.04893		3.84454	0.259917
3.83673	0.175122		4.4672	2.05812		3.85004	0.25073
3.84223	0.175122		4.4732	2.04893		3.85554	0.25073
3.84772	0.165935		4.4792	2.04893		3.86104	0.259917
3.85322	0.165935		4.4852	2.04893		3.86654	0.269104
3.85873	0.175122		4.49119	2.04893		3.87203	0.259917
3.86422	0.156748		4.49721	2.04893		3.87754	0.259917
3.87522	0.156748		4.5032	2.04893		3.88304	0.269104
3.88072	0.156748		4.5092	2.04893		3.88854	0.259917
3.88623	0.156748		4.51521	2.03975		3.89404	0.259917
3.89173	0.156748		4.5212	2.03975		3.89954	0.259917
3.89723	0.147561		4.5272	2.03975		3.90503	0.25073
3.90272	0.156748		4.5332	2.03975		3.91054	0.241543
3.90823	0.156748		4.5392	2.03975		3.91604	0.241543
3.91372	0.147561		4.5452	2.03056		3.92154	0.25073
3.91922	0.147561		4.55315	2.03056		3.92704	0.25073
3.92473	0.147561		4.5632	2.02137		3.93254	0.25073
3.93023	0.156748		4.57519	2.02137		3.93804	0.25073
3.93573	0.156748		4.5812	2.02137		3.94356	0.25073
3.94123	0.156748		4.5872	2.02137		3.94903	0.25073
3.94672	0.156748		4.5932	2.02137		3.95453	0.25073
3.95222	0.156748		4.59921	2.02137		3.96004	0.241543
3.95772	0.156748		4.60519	2.02137		3.96554	0.241543
3.96323	0.156748		4.6112	2.02137		3.97105	0.241543
3.97423	0.165935		4.6172	2.02137		3.97654	0.241543
3.97972	0.156748		4.6232	2.02137		3.98204	0.241543
3.98523	0.156748		4.6292	2.02137		3.98754	0.241543
3.99072	0.156748		4.6352	2.02137		3.99304	0.241543
4.00173	0.156748		4.6412	2.02137		4.00404	0.241543
4.00722	0.156748		4.6472	2.02137		4.00954	0.241543
4.01272	0.156748		4.6532	2.01219		4.01504	0.241543
4.01823	0.147561		4.6592	2.02137		4.02054	0.25073
4.02372	0.147561		4.6652	2.01219		4.02603	0.241543
4.02922	0.147561		4.6712	2.01219		4.03154	0.241543
4.03472	0.147561		4.6772	2.02137		4.03801	0.241543
4.04023	0.129187		4.6832	2.01219		4.04255	0.241543
4.04572	0.129187		4.6892	2.01219		4.04805	0.241543
4.05123	0.129187		4.6952	2.003		4.05354	0.232356
4.05672	0.129187		4.7012	2.003		4.05904	0.241543
4.06222	0.138374		4.70721	1.99381		4.06454	0.241543
4.06773	0.138374		4.71319	1.99381		4.07004	0.241543
4.07323	0.138374		4.71921	1.98463		4.07554	0.25073
4.08422	0.138374		4.7252	1.98463		4.08104	0.241543
4.08972	0.129187		4.73119	1.98463		4.08654	0.25073
4.09523	0.129187		4.7372	1.97544		4.09203	0.25073
4.10072	0.129187		4.7432	1.98463		4.10304	0.25073
4.10622	0.129187		4.7492	1.97544		4.10854	0.25073
4.11173	0.110813		4.7552	1.97544		4.11404	0.25073
4.11723	0.110813		4.7612	1.95707		4.11955	0.25073
4.12273	0.110813		4.7732	1.95707		4.12504	0.259917
4.12822	0.110813		4.7792	1.95707		4.13054	0.25073
4.13372	0.110813		4.78519	1.95707		4.13603	0.25073
4.13922	0.110813		4.7912	1.93869		4.14154	0.25073
4.14472	0.101626		4.7972	1.93869		4.14704	0.241543
4.15022	0.101626		4.8032	1.93869		4.15254	0.25073
4.15572	0.101626		4.8092	1.9295		4.15804	0.241543
4.16122	0.092439		4.81522	1.9295		4.16354	0.25073
4.16672	0.083252		4.8212	1.9295		4.16904	0.25073
4.17223	0.083252		4.8272	1.92032		4.17454	0.25073
4.17793	0.064878		4.8332	1.92032		4.18004	0.25073
4.18322	0.074065		4.8392	1.92032		4.18554	0.25073
4.18873	0.064878		4.8452	1.90194		4.19104	0.241543
4.19423	0.055691		4.85119	1.90194		4.20204	0.241543
4.19972	0.055691		4.8572	1.90194		4.20753	0.25073
4.20522	0.055691		4.8632	1.90194		4.21303	0.241543
4.21072	0.064878		4.8692	1.90194		4.21854	0.25073
4.21622	0.055691		4.8812	1.89276		4.22955	0.25073
4.22172	0.055691		4.8872	1.87438		4.23504	0.25073
4.22723	0.055691		4.89319	1.87438		4.24054	0.241543
4.23274	0.046504		4.8992	1.88357		4.24604	0.25073
4.23822	0.055691		4.9052	1.87438		4.25154	0.25073
4.24373	0.046504		4.9112	1.84682		4.25704	0.259917
4.24922	0.046504		4.91943	1.85601		4.26253	0.259917
4.25472	0.055691		4.92322	1.85601		4.26805	0.25073
4.26023	0.055691		4.9292	1.85601		4.27354	0.25073
4.26573	0.046504		4.9352	1.84682		4.27904	0.25073
4.27122	0.046504		4.9412	1.84682		4.28454	0.241543
4.27672	0.046504		4.94719	1.83763		4.29003	0.241543
4.28223	0.037317		4.9532	1.82845		4.29554	0.241543
4.29322	0.037317		4.9592	1.82845		4.30104	0.241543
4.29873	0.037317		4.9652	1.82845		4.30654	0.25073
4.30423	0.02813		4.9712	1.81926		4.31205	0.25073
4.30972	0.02813		4.9772	1.81007		4.31754	0.25073
4.31522	0.018944		4.98919	1.80089		4.32854	0.241543
4.32073	0.02813		4.9952	1.80089		4.33404	0.241543
4.32622	0.02813		5.0012	1.80089		4.33954	0.232356
4.33174	0.018944		5.0072	1.7917		4.34504	0.232356
4.33723	0.009757		5.0132	1.77333		4.35054	0.232356
4.34273	0.00057		5.0192	1.77333		4.35604	0.241543
4.34822	0.009757		5.0252	1.76414		4.36154	0.232356
4.35372	0.018944		5.03121	1.76414		4.36705	0.241543
4.35922	0.018944		5.0372	1.75495		4.37439	0.241543
4.36473	0.018944		5.0432	1.74577		4.37804	0.25073
4.37022	0.018944		5.0492	1.73658		4.38354	0.241543
4.37573	0.018944		5.0552	1.72739		4.38904	0.232356
4.38122	0.018944		5.0612	1.7182		4.39454	0.232356
4.38672	0.018944		5.0672	1.7182		4.40003	0.232356
4.39222	0.02813		5.0732	1.70902		4.40554	0.241543
4.39773	0.018944		5.0792	1.69983		4.41104	0.241543
4.40322	0.02813		5.0852	1.69064		4.41654	0.241543
4.40872	0.02813		5.0972	1.69064		4.42204	0.241543
4.41423	0.018944		5.10919	1.68146		4.42755	0.25073
4.41972	0.02813		5.1152	1.67227		4.43303	0.25073
4.42522	0.02813		5.1212	1.66308		4.43853	0.25073
4.43072	0.037317		5.1272	1.65389		4.44403	0.25073
4.43622	0.02813		5.1332	1.65389		4.44954	0.241543
4.44172	0.02813		5.1392	1.64471		4.46054	0.241543
4.44722	0.02813		5.1452	1.63552		4.46604	0.241543
4.45273	0.02813		5.15121	1.63552		4.47154	0.232356
4.45824	0.018944		5.1572	1.62633		4.47704	0.241543
4.46373	0.02813		5.1632	1.63552		4.48254	0.241543
4.46923	0.02813		5.16921	1.62633		4.48804	0.241543
4.47473	0.018944		5.17521	1.62633		4.49355	0.241543
4.48022	0.018944		5.18121	1.61715		4.49905	0.241543
4.48573	0.018944		5.1872	1.60796		4.50453	0.232356
4.49123	0.02813		5.1932	1.58959		4.51004	0.232356
4.49673	0.02813		5.1992	1.5804		4.51554	0.232356
4.50294	0.02813		5.2052	1.5804		4.52104	0.232356
4.50772	0.02813		5.2172	1.56203		4.52654	0.232356
4.51872	0.037317		5.2232	1.56203		4.53204	0.241543
4.52423	0.02813		5.2292	1.55284		4.53755	0.241543
4.52973	0.02813		5.23521	1.54365		4.54304	0.232356
4.53523	0.037317		5.24121	1.55284		4.54854	0.22317
4.54072	0.02813		5.2472	1.55284		4.55954	0.232356
4.54622	0.02813		5.2532	1.54365		4.56504	0.22317
4.55173	0.037317		5.2592	1.53446		4.57054	0.22317
4.55724	0.046504		5.2652	1.53446		4.57604	0.22317
4.56272	0.037317		5.2712	1.51609		4.58154	0.22317
4.56823	0.046504		5.2772	1.5069		4.58704	0.22317
4.57372	0.02813		5.28563	1.49772		4.59254	0.213983
4.57923	0.02813		5.2892	1.48853		4.59804	0.213983
4.58472	0.018944		5.2952	1.47934		4.60354	0.204796
4.59023	0.018944		5.3012	1.47934		4.60904	0.204796
4.59572	0.02813		5.3072	1.47016		4.61454	0.213983
4.60123	0.018944		5.3132	1.46097		4.62004	0.213983
4.60673	0.02813		5.3192	1.45178		4.62554	0.204796
4.61772	0.037317		5.32519	1.43341		4.63104	0.204796
4.62322	0.037317		5.3312	1.43341		4.63654	0.213983
4.62872	0.037317		5.33721	1.42422		4.64204	0.213983
4.63422	0.02813		5.3432	1.40585		4.64754	0.204796
4.63972	0.02813		5.3492	1.39666		4.65304	0.204796
4.64522	0.037317		5.3552	1.38747		4.65854	0.213983
4.65072	0.046504		5.3612	1.38747		4.66404	0.204796
4.65625	0.046504		5.3672	1.38747		4.66954	0.213983
4.66173	0.055691		5.37319	1.37829		4.67504	0.213983
4.66722	0.046504		5.3792	1.3691		4.68055	0.204796
4.67272	0.046504		5.3852	1.3691		4.68605	0.204796
4.67822	0.055691		5.3912	1.35991		4.69154	0.195609
4.68374	0.055691		5.3972	1.35991		4.69704	0.195609
4.68922	0.046504		5.4032	1.35073		4.70254	0.195609
4.69473	0.055691		5.4092	1.34154		4.71354	0.186422
4.70022	0.055691		5.4152	1.33235		4.71904	0.186422
4.70572	0.046504		5.4212	1.32316		4.72454	0.195609
4.71673	0.055691		5.4272	1.30479		4.73004	0.195609
4.72222	0.055691		5.4332	1.30479		4.73554	0.186422
4.72772	0.064878		5.4392	1.30479		4.74104	0.186422
4.73322	0.064878		5.4512	1.2956		4.74654	0.195609
4.73872	0.074065		5.4572	1.2956		4.75204	0.186422
4.74422	0.064878		5.4632	1.28642		4.75754	0.186422
4.74972	0.074065		5.4695	1.27723		4.76304	0.195609
4.75523	0.074065		5.47519	1.26804		4.76854	0.186422
4.76072	0.064878		5.4812	1.26804		4.77404	0.177235
4.76622	0.064878		5.4872	1.24967		4.78504	0.177235
4.77172	0.064878		5.49321	1.24967		4.79054	0.186422
4.77722	0.074065		5.4992	1.24048		4.79605	0.186422
4.78274	0.083252		5.5052	1.2313		4.80154	0.186422
4.78822	0.083252		5.5112	1.2313		4.80704	0.186422
4.79373	0.083252		5.5172	1.2313		4.81254	0.186422
4.79922	0.083252		5.5232	1.22211		4.81804	0.186422
4.80472	0.083252		5.5292	1.21292		4.82354	0.186422
4.81024	0.083252		5.5352	1.20373		4.82904	0.186422
4.81572	0.074065		5.5412	1.19455		4.83454	0.195609
4.82123	0.083252		5.54719	1.18536		4.84004	0.186422
4.82672	0.074065		5.5592	1.16699		4.84554	0.186422
4.83223	0.083252		5.56519	1.16699		4.85106	0.186422
4.84162	0.092439		5.5712	1.1578		4.85654	0.195609
4.84322	0.101626		5.5772	1.1578		4.86204	0.195609
4.84872	0.101626		5.58321	1.1578		4.86754	0.186422
4.85422	0.101626		5.5892	1.14861		4.87304	0.177235
4.85972	0.092439		5.5952	1.13943		4.87969	0.186422
4.86523	0.092439		5.60122	1.13943		4.88404	0.186422
4.87073	0.101626		5.6072	1.12105		4.89504	0.186422
4.87622	0.101626		5.6132	1.12105		4.90054	0.186422
4.88173	0.101626		5.6192	1.11187		4.90604	0.168048
4.88722	0.110813		5.6252	1.10268		4.91155	0.168048
4.89272	0.101626		5.63121	1.09349		4.91705	0.158861
4.89822	0.101626		5.6372	1.09349		4.92253	0.149674
4.90373	0.101626		5.6432	1.0843		4.92804	0.149674
4.90922	0.101626		5.65177	1.07512		4.93354	0.140487
4.92022	0.101626		5.65519	1.06593		4.93904	0.149674
4.92572	0.101626		5.6612	1.05674		4.94454	0.140487
4.93122	0.110813		5.66721	1.04756		4.95004	0.140487
4.93672	0.110813		5.6732	1.03837		4.95555	0.140487
4.94222	0.110813		5.6792	1.02918		4.96106	0.140487
4.94772	0.12		5.6852	1.01999		4.96654	0.140487
4.95322	0.110813		5.69121	1.02918		4.97204	0.140487
4.95872	0.12		5.6972	1.01999		4.97753	0.1313
4.96422	0.12		5.7032	1.01999		4.98304	0.1313
4.96972	0.129187		5.70921	1.00162		4.98855	0.1313
4.97522	0.129187		5.71521	1.00162		4.99404	0.122113
4.98073	0.138374		5.7212	1.00162		4.99954	0.1313
4.98623	0.138374		5.7272	0.992435		5.00504	0.122113
4.99173	0.138374		5.7332	0.983248		5.01054	0.1313
4.99723	0.138374		5.7392	0.983248		5.02154	0.122113
5.00272	0.129187		5.7452	0.974061		5.02704	0.1313
5.00986	0.138374		5.7512	0.964874		5.03254	0.1313
5.01923	0.138374		5.7572	0.955687		5.03804	0.1313
5.02472	0.138374		5.7632	0.955687		5.04354	0.122113
5.03022	0.138374		5.7692	0.955687		5.04904	0.122113
5.03572	0.138374		5.7752	0.9465		5.05453	0.112926
5.04122	0.129187		5.7872	0.937313		5.06005	0.103739
5.04673	0.138374		5.7932	0.928126		5.06554	0.103739
5.05223	0.138374		5.7992	0.928126		5.07654	0.103739
5.05773	0.147561		5.8052	0.928126		5.08204	0.103739
5.06872	0.147561		5.8112	0.928126		5.08754	0.103739
5.07423	0.147561		5.81721	0.918939		5.09304	0.103739
5.07972	0.138374		5.8232	0.955687		5.09854	0.094552
5.08523	0.147561		5.82922	0.918939		5.10404	0.094552
5.09073	0.147561		5.83519	0.900565		5.10954	0.085365
5.09623	0.138374		5.8412	0.891378		5.11504	0.094552
5.10172	0.138374		5.84745	0.891378		5.12054	0.085365
5.10722	0.138374		5.8533	0.873004		5.12604	0.085365
5.11272	0.138374		5.85921	0.873004		5.13154	0.094552
5.11822	0.138374		5.8652	0.873004		5.13704	0.094552
5.12372	0.129187		5.8712	0.863817		5.14253	0.094552
5.12922	0.147561		5.8772	0.863817		5.14804	0.094552
5.13473	0.156748		5.8832	0.85463		5.15354	0.094552
5.14022	0.156748		5.8952	0.845443		5.15904	0.085365
5.14572	0.156748		5.9012	0.836256		5.16454	0.085365
5.15122	0.156748		5.9072	0.845443		5.17004	0.085365
5.15672	0.156748		5.9132	0.845443		5.17554	0.085365
5.16223	0.156748		5.91921	0.836256		5.18104	0.094552
5.16773	0.165935		5.9252	0.836256		5.18654	0.085365
5.17322	0.165935		5.9312	0.836256		5.19204	0.085365
5.17877	0.175122		5.93721	0.836256		5.19755	0.085365
5.18422	0.175122		5.9432	0.817882		5.20304	0.085365
5.18974	0.184309		5.9492	0.808695		5.20854	0.085365
5.19522	0.184309		5.9552	0.827069		5.21636	0.085365
5.20072	0.184309		5.96121	0.808695		5.21954	0.094552
5.20622	0.193496		5.9672	0.808695		5.22504	0.085365
5.21172	0.193496		5.9732	0.808695		5.23054	0.094552
5.21723	0.193496		5.9792	0.799509		5.23604	0.094552
5.22272	0.193496		5.9852	0.790322		5.24154	0.094552
5.22822	0.193496		5.9912	0.790322		5.24704	0.094552
5.23372	0.202683		5.99721	0.790322		5.25253	0.094552
5.23922	0.21187		6.00321	0.790322		5.25803	0.103739
5.25023	0.21187		6.0092	0.781135		5.26354	0.103739
5.25572	0.221057		6.01778	0.781135		5.26903	0.103739
5.26122	0.221057		6.02119	0.781135		5.27454	0.103739
5.26672	0.221057		6.02719	0.781135		5.28005	0.103739
5.27223	0.221057		6.0392	0.762761		5.28554	0.103739
5.27772	0.221057		6.0452	0.771948		5.29105	0.103739
5.28323	0.230244		6.0512	0.753574		5.29654	0.103739
5.28874	0.230244		6.0572	0.753574		5.30204	0.103739
5.29423	0.230244		6.0632	0.744387		5.30754	0.103739
5.29973	0.23943		6.06919	0.744387		5.31303	0.103739
5.30522	0.248617		6.0752	0.7352		5.31854	0.103739
5.31072	0.248617		6.08122	0.744387		5.32404	0.103739
5.31622	0.257804		6.0872	0.7352		5.32954	0.103739
5.32174	0.257804		6.0932	0.7352		5.34053	0.094552
5.32723	0.266991		6.0992	0.7352		5.34604	0.103739
5.33272	0.266991		6.1052	0.7352		5.35154	0.103739
5.33822	0.266991		6.11121	0.744387		5.35704	0.094552
5.34922	0.276178		6.11721	0.744387		5.36254	0.094552
5.35473	0.266991		6.12321	0.7352		5.36804	0.103739
5.36023	0.276178		6.1292	0.7352		5.37354	0.103739
5.36572	0.266991		6.1352	0.7352		5.37905	0.103739
5.37122	0.266991		6.1472	0.7352		5.38466	0.103739
5.37672	0.276178		6.1532	0.7352		5.39003	0.103739
5.38223	0.276178		6.15921	0.7352		5.39554	0.103739
5.38772	0.276178		6.1652	0.7352		5.40105	0.103739
5.39323	0.285365		6.1712	0.744387		5.40655	0.112926
5.39873	0.276178		6.1772	0.726013		5.41204	0.112926
5.40423	0.285365		6.1832	0.726013		5.41754	0.112926
5.41522	0.294552		6.1892	0.726013		5.42303	0.122113
5.42072	0.294552		6.1952	0.726013		5.42854	0.122113
5.42622	0.294552		6.2012	0.726013		5.43955	0.1313
5.43173	0.294552		6.2072	0.726013		5.44504	0.1313
5.43723	0.294552		6.2133	0.716826		5.45054	0.112926
5.44272	0.303739		6.2192	0.716826		5.45604	0.122113
5.44823	0.303739		6.2252	0.707639		5.46154	0.122113
5.45372	0.294552		6.2372	0.698452		5.46704	0.122113
5.45922	0.294552		6.2432	0.698452		5.47254	0.112926
5.46472	0.294552		6.2492	0.689265		5.47805	0.112926
5.47023	0.294552		6.25519	0.689265		5.48353	0.112926
5.47572	0.294552		6.2612	0.689265		5.48904	0.122113
5.48122	0.303739		6.2672	0.680078		5.49454	0.112926
5.48673	0.294552		6.2732	0.680078		5.50003	0.122113
5.49222	0.294552		6.2792	0.670891		5.50554	0.122113
5.49772	0.294552		6.2852	0.670891		5.51104	0.1313
5.50322	0.294552		6.2912	0.670891		5.51654	0.1313
5.51467	0.303739		6.2972	0.661704		5.52204	0.1313
5.51972	0.312926		6.3032	0.661704		5.52754	0.1313
5.52522	0.312926		6.3092	0.652517		5.53854	0.1313
5.53072	0.303739		6.3152	0.652517		5.54404	0.1313
5.54172	0.312926		6.3212	0.64333		5.54954	0.140487
5.54723	0.312926		6.32721	0.64333		5.55504	0.140487
5.55272	0.312926		6.3332	0.64333		5.56054	0.149674
5.55823	0.312926		6.3392	0.634143		5.56604	0.149674
5.56372	0.312926		6.3452	0.64333		5.57154	0.149674
5.56922	0.312926		6.35119	0.634143		5.57703	0.149674
5.57472	0.312926		6.3572	0.634143		5.58254	0.168048
5.58022	0.312926		6.3632	0.634143		5.58804	0.158861
5.58573	0.322113		6.3692	0.634143		5.59354	0.149674
5.59122	0.322113		6.37521	0.624956		5.59904	0.149674
5.59673	0.3313		6.3812	0.64333		5.60454	0.149674
5.60223	0.3313		6.3872	0.634143		5.61003	0.149674
5.60773	0.322113		6.3932	0.634143		5.61554	0.149674
5.61322	0.3313		6.39921	0.634143		5.62104	0.149674
5.61872	0.3313		6.4052	0.634143		5.62654	0.149674
5.62423	0.340487		6.4112	0.615769		5.63204	0.149674
5.62972	0.3313		6.4172	0.606583		5.63754	0.158861
5.63523	0.3313		6.42319	0.606583		5.64303	0.168048
5.64072	0.340487		6.42919	0.606583		5.64854	0.177235
5.64623	0.340487		6.4352	0.606583		5.65404	0.186422
5.65172	0.340487		6.44119	0.615769		5.65954	0.177235
5.65723	0.340487		6.4472	0.606583		5.66504	0.186422
5.66822	0.340487		6.45321	0.606583		5.67055	0.186422
5.67372	0.340487		6.4652	0.606583		5.67603	0.195609
5.67922	0.340487		6.4712	0.606583		5.68154	0.186422
5.68472	0.340487		6.4772	0.597396		5.68704	0.195609
5.69022	0.340487		6.4832	0.606583		5.69254	0.195609
5.69573	0.349674		6.48921	0.597396		5.69804	0.195609
5.70123	0.349674		6.4952	0.597396		5.70354	0.204796
5.70672	0.340487		6.5012	0.588209		5.70904	0.204796
5.71222	0.340487		6.50722	0.579022		5.71453	0.204796
5.71772	0.340487		6.5132	0.579022		5.72122	0.213983
5.72323	0.340487		6.5192	0.579022		5.72554	0.204796
5.72872	0.349674		6.5252	0.588209		5.73104	0.204796
5.73423	0.340487		6.5312	0.579022		5.73654	0.204796
5.73973	0.340487		6.53721	0.579022		5.74204	0.204796
5.74522	0.340487		6.5432	0.569835		5.74754	0.213983
5.75072	0.340487		6.5492	0.569835		5.75304	0.213983
5.75623	0.349674		6.5552	0.569835		5.76404	0.204796
5.76173	0.349674		6.5612	0.569835		5.76954	0.213983
5.76723	0.349674		6.56721	0.560648		5.77504	0.22317
5.77273	0.358861		6.57321	0.560648		5.78054	0.22317
5.77822	0.358861		6.5794	0.560648		5.78604	0.232356
5.78372	0.368048		6.5852	0.560648		5.79153	0.241543
5.78922	0.358861		6.59119	0.560648		5.79704	0.241543
5.79472	0.358861		6.59721	0.560648		5.80255	0.232356
5.80022	0.358861		6.6032	0.560648		5.80804	0.241543
5.80572	0.358861		6.6092	0.560648		5.81354	0.241543
5.81123	0.358861		6.6152	0.551461		5.81904	0.25073
5.81672	0.349674		6.6212	0.551461		5.82454	0.241543
5.82222	0.358861		6.63319	0.551461		5.83004	0.25073
5.82772	0.358861		6.6392	0.551461		5.83554	0.25073
5.83324	0.358861		6.6452	0.551461		5.84104	0.25073
5.83872	0.358861		6.6512	0.551461		5.84654	0.259917
5.84422	0.358861		6.65721	0.551461		5.85204	0.259917
5.85089	0.358861		6.6632	0.551461		5.86303	0.259917
5.85522	0.358861		6.6692	0.542274		5.86854	0.259917
5.86073	0.368048		6.6752	0.542274		5.87404	0.259917
5.86623	0.368048		6.6812	0.542274		5.87954	0.269104
5.87172	0.368048		6.68719	0.542274		5.88504	0.269104
5.87722	0.358861		6.6932	0.5239		5.89054	0.269104
5.88272	0.358861		6.6992	0.5239		5.89604	0.269104
5.89372	0.358861		6.70521	0.5239		5.90154	0.269104
5.89922	0.349674		6.71122	0.5239		5.90704	0.269104
5.90472	0.358861		6.7172	0.5239		5.91254	0.269104
5.91022	0.358861		6.7232	0.514713		5.91804	0.278291
5.91572	0.358861		6.7292	0.514713		5.92354	0.278291
5.92123	0.358861		6.7352	0.514713		5.92904	0.287478
5.92673	0.349674		6.7412	0.514713		5.93454	0.287478
5.93223	0.349674		6.7472	0.505526		5.94004	0.296665
5.93773	0.358861		6.7532	0.505526		5.94554	0.296665
5.94322	0.368048		6.7592	0.505526		5.95104	0.287478
5.94872	0.368048		6.7652	0.496339		5.95654	0.296665
5.95423	0.358861		6.77721	0.496339		5.96204	0.287478
5.95973	0.358861		6.7832	0.496339		5.96755	0.296665
5.96522	0.358861		6.78919	0.496339		5.97304	0.296665
5.97073	0.358861		6.7952	0.496339		5.97854	0.305852
5.97622	0.358861		6.80119	0.496339		5.98405	0.296665
5.98173	0.349674		6.8072	0.496339		5.98954	0.296665
5.99272	0.340487		6.8132	0.496339		5.99504	0.305852
5.99822	0.349674		6.81921	0.496339		6.00054	0.305852
6.00373	0.349674		6.8252	0.505526		6.00604	0.305852
6.00922	0.349674		6.8312	0.505526		6.01155	0.315039
6.01472	0.349674		6.8372	0.505526		6.01704	0.315039
6.02022	0.349674		6.8432	0.505526		6.02254	0.324226
6.02572	0.340487		6.8492	0.505526		6.02804	0.324226
6.03122	0.340487		6.8552	0.505526		6.03354	0.315039
6.03673	0.349674		6.86121	0.514713		6.04454	0.324226
6.04223	0.349674		6.8672	0.514713		6.05004	0.315039
6.04772	0.349674		6.8732	0.505526		6.05786	0.324226
6.05323	0.340487		6.8792	0.505526		6.06103	0.315039
6.05874	0.349674		6.8852	0.496339		6.06654	0.315039
6.06423	0.340487		6.89121	0.505526		6.07204	0.305852
6.06972	0.349674		6.8972	0.505526		6.07754	0.315039
6.07523	0.349674		6.90321	0.505526		6.08304	0.315039
6.08072	0.349674		6.9092	0.505526		6.08854	0.315039
6.08624	0.349674		6.9152	0.496339		6.09404	0.324226
6.09172	0.349674		6.9212	0.496339		6.09954	0.324226
6.09722	0.349674		6.9272	0.496339		6.10503	0.333413
6.10273	0.349674		6.93332	0.496339		6.11053	0.324226
6.10823	0.340487		6.9392	0.496339		6.11775	0.324226
6.11373	0.340487		6.9452	0.487152		6.12704	0.324226
6.11923	0.349674		6.9512	0.496339		6.13254	0.324226
6.12472	0.349674		6.9572	0.496339		6.13804	0.324226
6.13022	0.349674		6.9632	0.496339		6.14354	0.315039
6.13572	0.349674		6.9692	0.496339		6.14904	0.324226
6.14672	0.349674		6.9752	0.505526		6.15454	0.324226
6.15223	0.349674		6.9812	0.487152		6.16004	0.324226
6.15772	0.349674		6.9872	0.496339		6.17104	0.333413
6.16323	0.340487		6.99321	0.487152		6.17654	0.324226
6.16872	0.340487		7.0052	0.496339		6.18204	0.324226
6.17423	0.340487		7.0112	0.496339		6.18754	0.324226
6.17972	0.340487		7.0172	0.487152		6.19475	0.324226
6.18699	0.340487		7.0232	0.496339		6.19853	0.333413
6.19073	0.340487		7.0292	0.496339		6.20404	0.333413
6.19624	0.340487		7.0352	0.487152		6.20954	0.333413
6.20172	0.340487		7.0412	0.487152		6.21504	0.324226
6.20723	0.340487		7.0472	0.496339		6.22053	0.333413
6.21273	0.340487		7.0532	0.487152		6.22604	0.3426
6.21822	0.3313		7.0592	0.496339		6.23154	0.351787
6.22373	0.3313		7.0652	0.505526		6.24254	0.351787
6.22922	0.3313		7.07119	0.496339		6.24804	0.351787
6.23472	0.3313		7.07721	0.496339		6.25354	0.351787
6.24023	0.3313		7.08322	0.496339		6.25904	0.351787
6.24572	0.312926		7.08919	0.496339		6.26454	0.3426
6.25672	0.312926		7.0952	0.487152		6.27004	0.360974
6.26223	0.322113		7.1012	0.477965		6.27554	0.360974
6.26773	0.322113		7.1132	0.487152		6.28104	0.360974
6.27323	0.322113		7.1192	0.496339		6.28654	0.360974
6.27872	0.3313		7.1252	0.487152		6.29204	0.360974
6.28422	0.322113		7.1312	0.496339		6.29767	0.360974
6.28973	0.322113		7.1372	0.496339		6.30311	0.360974
6.29523	0.3313		7.1432	0.505526		6.30855	0.360974
6.30073	0.3313		7.14921	0.505526		6.31404	0.360974
6.30622	0.322113		7.15521	0.505526		6.31957	0.360974
6.31172	0.322113		7.1612	0.505526		6.32513	0.351787
6.31723	0.312926		7.1672	0.496339		6.33057	0.351787
6.32273	0.312926		7.17319	0.505526		6.33604	0.3426
6.32822	0.303739		7.1792	0.505526		6.34154	0.351787
6.33372	0.312926		7.1852	0.505526		6.34704	0.3426
6.33923	0.303739		7.1912	0.505526		6.35254	0.3426
6.34473	0.303739		7.1972	0.496339		6.35804	0.3426
6.35022	0.303739		7.2032	0.496339		6.36353	0.3426
6.35572	0.303739		7.2092	0.487152		6.36903	0.333413
6.36122	0.303739		7.2212	0.505526		6.37453	0.333413
6.36672	0.303739		7.2272	0.487152		6.38004	0.324226
6.37232	0.294552		7.2332	0.496339		6.38554	0.333413
6.37772	0.303739		7.2392	0.496339		6.39104	0.333413
6.38872	0.294552		7.2452	0.496339		6.39657	0.333413
6.39422	0.294552		7.2512	0.505526		6.40204	0.3426
6.39972	0.303739		7.2572	0.496339		6.40753	0.3426
6.40522	0.294552		7.26321	0.496339		6.41346	0.333413
6.41073	0.294552		7.2692	0.496339		6.41866	0.333413
6.41622	0.294552		7.2752	0.496339		6.42403	0.3426
6.42172	0.294552		7.2812	0.477965		6.42954	0.3426
6.42724	0.303739		7.2872	0.487152		6.43504	0.333413
6.43272	0.303739		7.29319	0.487152		6.44054	0.324226
6.43822	0.303739		7.29943	0.487152		6.44604	0.333413
6.44372	0.303739		7.3052	0.487152		6.45154	0.3426
6.44923	0.303739		7.3112	0.496339		6.45704	0.351787
6.45472	0.294552		7.3172	0.505526		6.46254	0.3426
6.46022	0.303739		7.3292	0.505526		6.46804	0.3426
6.46572	0.285365		7.3352	0.505526		6.47354	0.351787
6.47123	0.294552		7.3412	0.505526		6.47904	0.351787
6.47672	0.294552		7.3472	0.505526		6.48455	0.351787
6.48773	0.294552		7.3532	0.496339		6.49004	0.360974
6.49323	0.285365		7.3592	0.505526		6.49554	0.351787
6.49872	0.285365		7.3712	0.487152		6.50104	0.360974
6.50422	0.294552		7.37719	0.487152		6.50653	0.351787
6.50972	0.294552		7.3832	0.496339		6.51205	0.351787
6.51522	0.294552		7.38919	0.496339		6.51754	0.360974
6.52354	0.285365		7.3952	0.496339		6.52304	0.351787
6.52622	0.285365		7.40121	0.487152		6.52854	0.351787
6.53172	0.285365		7.4072	0.487152		6.53404	0.351787
6.53722	0.285365		7.4132	0.487152		6.54504	0.351787
6.54273	0.285365		7.4192	0.487152		6.55054	0.351787
6.54823	0.285365		7.4252	0.487152		6.55604	0.3426
6.55372	0.285365		7.4312	0.487152		6.5626	0.3426
6.55922	0.294552		7.43721	0.496339		6.56704	0.3426
6.56473	0.285365		7.44319	0.496339		6.57254	0.3426
6.57023	0.285365		7.4492	0.505526		6.57805	0.333413
6.57572	0.276178		7.4552	0.496339		6.58356	0.333413
6.58122	0.276178		7.4612	0.496339		6.58904	0.3426
6.58673	0.276178		7.4672	0.514713		6.59453	0.3426
6.59223	0.276178		7.4732	0.514713		6.60004	0.3426
6.59772	0.285365		7.47921	0.514713		6.60554	0.3426
6.60323	0.285365		7.48521	0.514713		6.61105	0.3426
6.61422	0.285365		7.4912	0.5239		6.61654	0.3426
6.61972	0.285365		7.4972	0.5239		6.62204	0.3426
6.62522	0.294552		7.50321	0.5239		6.62754	0.3426
6.63072	0.294552		7.5092	0.5239		6.63304	0.3426
6.63622	0.285365		7.5152	0.533087		6.64404	0.3426
6.64173	0.285365		7.52121	0.5239		6.64954	0.351787
6.64722	0.294552		7.5272	0.514713		6.65503	0.351787
6.65274	0.285365		7.5332	0.5239		6.66054	0.351787
6.65822	0.285365		7.5392	0.5239		6.66604	0.3426
6.66372	0.285365		7.5452	0.533087		6.67154	0.3426
6.66922	0.285365		7.55119	0.5239		6.67704	0.360974
6.67472	0.276178		7.5572	0.533087		6.68255	0.3426
6.68023	0.276178		7.5692	0.514713		6.68804	0.3426
6.68572	0.285365		7.57519	0.514713		6.69354	0.3426
6.69672	0.276178		7.5812	0.5239		6.69904	0.3426
6.70223	0.285365		7.5872	0.533087		6.70454	0.3426
6.70772	0.285365		7.59319	0.533087		6.71004	0.333413
6.71323	0.276178		7.5992	0.533087		6.71554	0.333413
6.71873	0.276178		7.6052	0.533087		6.72104	0.333413
6.72422	0.285365		7.61121	0.533087		6.72654	0.3426
6.72972	0.285365		7.6172	0.533087		6.73204	0.333413
6.73522	0.294552		7.6232	0.542274		6.73754	0.3426
6.74072	0.294552		7.6292	0.542274		6.74304	0.333413
6.74622	0.285365		7.6352	0.542274		6.74854	0.333413
6.75172	0.294552		7.6412	0.542274		6.75404	0.333413
6.75723	0.285365		7.64721	0.551461		6.75954	0.333413
6.76272	0.285365		7.6532	0.542274		6.76503	0.333413
6.76822	0.294552		7.6592	0.542274		6.77054	0.333413
6.77372	0.294552		7.66547	0.533087		6.77605	0.324226
6.77922	0.285365		7.6772	0.533087		6.78154	0.333413
6.78472	0.294552		7.6832	0.533087		6.78704	0.324226
6.79023	0.285365		7.6892	0.533087		6.79253	0.324226
6.79573	0.285365		7.6952	0.5239		6.79805	0.333413
6.80122	0.285365		7.7012	0.533087		6.80355	0.324226
6.80672	0.285365		7.7072	0.533087		6.80904	0.324226
6.81222	0.285365		7.71319	0.542274		6.81454	0.315039
6.81772	0.285365		7.71921	0.542274		6.82003	0.315039
6.82322	0.294552		7.7252	0.542274		6.82554	0.315039
6.82872	0.285365		7.73121	0.542274		6.83654	0.324226
6.83423	0.285365		7.7372	0.542274		6.84204	0.315039
6.83972	0.285365		7.7432	0.533087		6.84753	0.315039
6.85072	0.276178		7.7492	0.533087		6.85304	0.315039
6.85622	0.276178		7.7552	0.533087		6.85854	0.315039
6.86172	0.276178		7.7612	0.542274		6.86404	0.305852
6.86722	0.276178		7.76721	0.542274		6.86955	0.305852
6.87272	0.276178		7.7732	0.542274		6.87505	0.305852
6.87822	0.285365		7.7852	0.542274		6.88054	0.305852
6.88372	0.276178		7.7912	0.551461		6.88604	0.305852
6.88923	0.276178		7.7972	0.551461		6.89154	0.296665
6.89472	0.276178		7.8032	0.551461		6.89923	0.305852
6.90022	0.276178		7.8092	0.551461		6.90254	0.305852
6.90573	0.276178		7.8152	0.551461		6.90804	0.305852
6.91122	0.276178		7.8212	0.560648		6.91354	0.287478
6.91673	0.276178		7.82721	0.560648		6.91904	0.296665
6.92223	0.266991		7.8332	0.560648		6.92454	0.305852
6.92772	0.257804		7.8392	0.560648		6.93554	0.305852
6.93323	0.266991		7.8452	0.551461		6.94104	0.305852
6.93872	0.266991		7.85121	0.560648		6.94654	0.305852
6.94972	0.266991		7.8572	0.551461		6.95203	0.305852
6.95522	0.266991		7.8632	0.551461		6.95754	0.305852
6.96072	0.257804		7.8692	0.551461		6.96304	0.315039
6.96622	0.257804		7.8752	0.560648		6.96854	0.305852
6.97173	0.257804		7.8812	0.560648		6.97405	0.305852
6.97722	0.257804		7.8872	0.560648		6.97954	0.305852
6.98273	0.266991		7.89321	0.551461		6.98504	0.305852
6.98822	0.266991		7.8992	0.551461		6.99054	0.305852
6.99372	0.276178		7.90519	0.551461		6.99604	0.296665
6.99922	0.276178		7.9112	0.560648		7.00154	0.296665
7.00472	0.285365		7.91719	0.551461		7.00705	0.305852
7.01023	0.285365		7.9232	0.551461		7.01255	0.305852
7.01573	0.285365		7.9292	0.542274		7.01804	0.296665
7.02123	0.285365		7.9352	0.551461		7.02354	0.296665
7.0279	0.294552		7.9412	0.542274		7.02904	0.296665
7.03222	0.285365		7.9472	0.542274		7.03453	0.296665
7.04322	0.285365		7.95319	0.542274		7.04004	0.296665
7.04872	0.294552		7.95919	0.542274		7.04554	0.296665
7.05423	0.285365		7.9652	0.542274		7.05104	0.305852
7.05973	0.294552		7.9712	0.551461		7.05654	0.305852
7.06522	0.294552		7.97719	0.551461		7.06753	0.305852
7.07073	0.285365		7.9832	0.560648		7.07304	0.296665
7.07622	0.285365		7.9892	0.560648		7.07867	0.305852
7.08174	0.285365		7.9952	0.560648		7.08404	0.305852
7.08722	0.285365		8.0012	0.560648		7.08954	0.296665
7.09273	0.276178		8.00721	0.569835		7.09504	0.305852
7.09823	0.285365		8.01321	0.569835		7.10054	0.305852
7.10372	0.285365		8.0192	0.569835		7.10604	0.305852
7.10923	0.285365		8.02521	0.560648		7.11154	0.305852
7.11472	0.285365		8.03144	0.569835		7.11704	0.296665
7.12022	0.276178		8.0432	0.560648		7.12253	0.296665
7.12572	0.285365		8.0492	0.560648		7.12804	0.296665
7.13123	0.294552		8.0552	0.569835		7.13904	0.296665
7.14223	0.294552		8.0612	0.569835		7.14454	0.296665
7.14772	0.294552		8.0672	0.569835		7.15004	0.305852
7.15322	0.285365		8.0792	0.569835		7.15554	0.305852
7.15872	0.294552		8.08521	0.560648		7.16104	0.315039
7.16423	0.303739		8.0912	0.560648		7.16654	0.305852
7.16972	0.294552		8.0972	0.579022		7.17205	0.305852
7.17522	0.303739		8.1032	0.569835		7.17754	0.315039
7.18074	0.294552		8.1092	0.569835		7.18303	0.315039
7.18622	0.294552		8.1152	0.569835		7.18853	0.315039
7.19172	0.285365		8.1212	0.579022		7.19404	0.305852
7.19722	0.285365		8.12719	0.579022		7.19954	0.315039
7.20272	0.285365		8.1332	0.569835		7.20504	0.315039
7.20823	0.294552		8.1392	0.569835		7.21054	0.305852
7.21372	0.294552		8.1452	0.569835		7.21604	0.305852
7.21922	0.285365		8.1512	0.579022		7.22154	0.296665
7.22472	0.285365		8.1572	0.569835		7.22704	0.305852
7.23022	0.285365		8.1632	0.579022		7.23804	0.296665
7.24122	0.294552		8.1692	0.588209		7.24354	0.296665
7.24673	0.285365		8.1752	0.579022		7.24904	0.296665
7.25223	0.294552		8.1812	0.579022		7.25454	0.296665
7.25772	0.294552		8.1872	0.579022		7.26003	0.287478
7.26323	0.294552		8.1932	0.569835		7.26554	0.287478
7.26872	0.294552		8.1992	0.579022		7.27103	0.296665
7.27423	0.285365		8.2052	0.579022		7.27654	0.296665
7.27973	0.285365		8.2172	0.569835		7.28204	0.315039
7.28523	0.294552		8.2232	0.579022		7.28754	0.315039
7.29072	0.285365		8.2292	0.579022		7.29305	0.315039
7.29622	0.285365		8.2352	0.579022		7.29854	0.315039
7.30172	0.285365		8.2412	0.579022		7.30404	0.324226
7.30722	0.276178		8.2472	0.588209		7.30954	0.324226
7.31272	0.276178		8.25319	0.588209		7.31504	0.315039
7.31822	0.276178		8.25921	0.588209		7.32054	0.315039
7.32373	0.285365		8.2652	0.588209		7.32604	0.315039
7.32922	0.276178		8.2712	0.579022		7.33153	0.315039
7.34022	0.285365		8.2772	0.579022		7.33704	0.324226
7.34572	0.285365		8.2832	0.588209		7.34254	0.315039
7.35122	0.285365		8.2892	0.579022		7.34804	0.315039
7.35672	0.285365		8.29519	0.588209		7.35353	0.305852
7.36425	0.276178		8.3012	0.588209		7.35905	0.305852
7.36772	0.285365		8.3072	0.588209		7.36454	0.305852
7.37322	0.285365		8.3132	0.579022		7.37004	0.296665
7.37874	0.276178		8.32519	0.579022		7.37554	0.296665
7.38422	0.266991		8.3312	0.579022		7.38104	0.296665
7.38972	0.276178		8.33719	0.588209		7.38654	0.296665
7.39522	0.276178		8.3432	0.588209		7.39204	0.296665
7.40073	0.276178		8.34919	0.588209		7.39754	0.287478
7.40622	0.276178		8.3552	0.588209		7.40421	0.287478
7.41172	0.266991		8.3612	0.588209		7.40854	0.287478
7.41722	0.266991		8.36721	0.588209		7.41954	0.287478
7.42272	0.266991		8.3732	0.588209		7.42504	0.287478
7.42822	0.276178		8.3792	0.588209		7.43054	0.287478
7.43923	0.266991		8.38521	0.588209		7.43604	0.287478
7.44472	0.257804		8.39119	0.588209		7.44154	0.287478
7.45022	0.257804		8.39791	0.588209		7.44704	0.287478
7.45572	0.257804		8.4032	0.588209		7.45253	0.296665
7.46122	0.257804		8.4092	0.588209		7.45805	0.296665
7.46672	0.257804		8.4152	0.597396		7.46354	0.296665
7.47222	0.257804		8.4212	0.588209		7.46904	0.296665
7.47772	0.266991		8.4272	0.597396		7.47454	0.287478
7.48322	0.257804		8.4332	0.588209		7.48004	0.287478
7.48872	0.248617		8.43919	0.579022		7.48555	0.296665
7.49422	0.257804		8.4452	0.579022		7.49104	0.287478
7.49972	0.248617		8.4512	0.569835		7.49654	0.287478
7.50523	0.248617		8.4572	0.569835		7.50203	0.287478
7.51073	0.23943		8.4632	0.569835		7.50754	0.278291
7.51623	0.23943		8.4692	0.569835		7.51853	0.287478
7.52172	0.248617		8.47521	0.569835		7.52403	0.287478
7.52722	0.248617		8.48119	0.569835		7.52954	0.278291
7.53309	0.248617		8.48721	0.569835		7.53503	0.287478
7.53822	0.248617		8.4932	0.569835		7.54054	0.278291
7.54372	0.257804		8.4992	0.560648		7.54604	0.278291
7.54923	0.266991		8.5052	0.560648		7.55155	0.287478
7.55473	0.266991		8.5112	0.560648		7.55704	0.278291
7.56572	0.266991		8.51721	0.560648		7.56253	0.287478
7.57122	0.266991		8.5232	0.551461		7.56804	0.278291
7.57672	0.257804		8.52919	0.542274		7.57353	0.287478
7.58222	0.266991		8.5352	0.542274		7.57904	0.287478
7.58773	0.266991		8.5412	0.533087		7.58455	0.287478
7.59322	0.266991		8.5532	0.5239		7.59004	0.287478
7.59872	0.257804		8.5592	0.5239		7.59554	0.287478
7.60422	0.257804		8.56519	0.514713		7.60104	0.287478
7.60972	0.266991		8.5712	0.5239		7.60654	0.296665
7.61522	0.266991		8.5772	0.514713		7.61205	0.296665
7.62073	0.266991		8.5832	0.514713		7.61754	0.296665
7.62623	0.266991		8.5892	0.5239		7.62303	0.305852
7.63722	0.266991		8.59521	0.5239		7.62854	0.296665
7.64273	0.266991		8.60125	0.5239		7.63404	0.305852
7.64822	0.257804		8.6072	0.514713		7.63953	0.296665
7.65372	0.266991		8.61319	0.514713		7.64506	0.296665
7.65922	0.276178		8.6192	0.505526		7.65054	0.296665
7.66472	0.266991		8.6252	0.496339		7.65605	0.296665
7.67572	0.276178		8.6312	0.505526		7.66154	0.287478
7.68122	0.266991		8.6372	0.496339		7.66704	0.287478
7.68672	0.257804		8.64319	0.487152		7.67254	0.287478
7.69222	0.257804		8.6492	0.477965		7.67804	0.287478
7.69772	0.266991		8.6612	0.477965		7.68354	0.296665
7.70322	0.257804		8.66719	0.468778		7.68904	0.278291
7.70872	0.257804		8.6732	0.468778		7.69454	0.278291
7.71422	0.248617		8.67919	0.477965		7.70554	0.278291
7.71972	0.266991		8.6852	0.468778		7.71104	0.278291
7.72522	0.257804		8.6912	0.459591		7.71654	0.278291
7.73072	0.248617		8.6972	0.459591		7.72204	0.278291
7.73622	0.257804		8.7032	0.450404		7.72754	0.269104
7.74172	0.257804		8.70919	0.450404		7.73304	0.269104
7.74723	0.257804		8.7152	0.441217		7.74088	0.259917
7.75272	0.257804		8.72119	0.441217		7.74405	0.269104
7.75822	0.257804		8.7272	0.441217		7.74953	0.269104
7.76372	0.266991		8.7332	0.43203		7.75503	0.278291
7.76922	0.257804		8.7392	0.43203		7.76054	0.278291
7.77473	0.248617		8.7452	0.43203		7.76604	0.278291
7.78022	0.257804		8.7512	0.422843		7.77154	0.278291
7.78572	0.248617		8.75721	0.422843		7.77705	0.269104
7.79122	0.257804		8.7639	0.43203		7.78254	0.269104
7.79673	0.257804		8.7692	0.422843		7.78803	0.269104
7.80222	0.248617		8.7752	0.422843		7.79354	0.269104
7.80772	0.248617		8.7872	0.413656		7.80453	0.269104
7.81323	0.248617		8.7932	0.413656		7.81004	0.269104
7.81872	0.248617		8.7992	0.413656		7.81555	0.269104
7.82972	0.257804		8.80519	0.413656		7.82103	0.278291
7.83523	0.257804		8.8112	0.404469		7.82654	0.278291
7.84072	0.257804		8.8172	0.413656		7.83204	0.278291
7.84623	0.257804		8.8232	0.404469		7.83754	0.278291
7.85173	0.248617		8.82921	0.404469		7.84305	0.278291
7.85722	0.23943		8.8352	0.404469		7.84854	0.287478
7.86272	0.23943		8.84121	0.404469		7.85404	0.278291
7.86913	0.230244		8.8472	0.404469		7.85955	0.278291
7.87372	0.221057		8.85319	0.395283		7.86504	0.278291
7.87923	0.21187		8.8592	0.395283		7.87054	0.278291
7.88472	0.221057		8.8652	0.395283		7.87604	0.287478
7.89022	0.221057		8.87119	0.395283		7.88154	0.296665
7.89572	0.21187		8.8772	0.395283		7.88704	0.296665
7.90122	0.21187		8.8832	0.395283		7.89254	0.296665
7.90672	0.21187		8.8952	0.376909		7.90354	0.296665
7.91222	0.202683		8.90119	0.376909		7.90915	0.296665
7.91772	0.202683		8.9072	0.376909		7.91454	0.296665
7.92322	0.21187		8.9132	0.386096		7.92004	0.296665
7.92873	0.202683		8.9192	0.386096		7.92554	0.287478
7.93422	0.193496		8.9252	0.395283		7.93104	0.287478
7.93972	0.193496		8.93119	0.386096		7.93654	0.287478
7.94522	0.193496		8.93722	0.386096		7.94203	0.296665
7.95072	0.193496		8.94319	0.386096		7.94754	0.296665
7.95622	0.193496		8.9492	0.376909		7.95304	0.296665
7.96173	0.202683		8.9552	0.376909		7.95854	0.305852
7.96722	0.202683		8.9612	0.376909		7.96404	0.305852
7.97272	0.202683		8.9672	0.386096		7.96955	0.287478
7.97825	0.193496		8.9732	0.376909		7.97504	0.296665
7.98372	0.193496		8.9792	0.376909		7.98054	0.296665
7.98922	0.193496		8.9852	0.367722		7.98603	0.296665
7.99472	0.184309		8.9912	0.358535		7.99154	0.305852
8.00023	0.184309		9.0032	0.358535		7.99704	0.305852
8.00573	0.184309		9.0092	0.367722		8.00254	0.305852
8.01122	0.184309		9.01519	0.349348		8.00804	0.305852
8.01672	0.175122		9.02119	0.340161		8.01354	0.305852
8.02222	0.175122		9.0272	0.340161		8.01904	0.305852
8.02772	0.175122		9.0332	0.340161		8.02454	0.315039
8.03872	0.165935		9.0392	0.349348		8.03004	0.324226
8.04422	0.165935		9.0452	0.340161		8.03555	0.324226
8.04972	0.156748		9.0512	0.340161		8.04104	0.315039
8.05544	0.156748		9.05719	0.340161		8.04654	0.315039
8.06072	0.156748		9.0632	0.340161		8.05203	0.324226
8.06622	0.156748		9.0692	0.321787		8.05754	0.324226
8.07172	0.156748		9.0752	0.330974		8.06304	0.315039
8.07723	0.156748		9.0812	0.330974		8.06854	0.315039
8.08272	0.165935		9.0872	0.330974		8.07404	0.324226
8.08822	0.156748		9.09319	0.321787		8.07954	0.324226
8.09372	0.156748		9.0992	0.330974		8.08503	0.315039
8.09922	0.156748		9.10519	0.321787		8.09603	0.324226
8.10473	0.156748		9.1112	0.321787		8.10154	0.333413
8.11022	0.147561		9.1172	0.330974		8.10704	0.324226
8.11573	0.156748		9.1232	0.321787		8.11254	0.324226
8.12122	0.156748		9.12985	0.330974		8.11804	0.315039
8.12672	0.165935		9.13521	0.321787		8.12354	0.324226
8.13222	0.165935		9.1412	0.3126		8.12904	0.324226
8.13772	0.156748		9.1472	0.3126		8.13454	0.324226
8.14322	0.156748		9.1532	0.303413		8.14003	0.333413
8.14872	0.147561		9.1592	0.303413		8.14554	0.333413
8.15423	0.156748		9.1652	0.3126		8.15103	0.333413
8.15973	0.156748		9.1712	0.303413		8.15654	0.333413
8.16522	0.147561		9.17719	0.3126		8.16205	0.333413
8.17072	0.156748		9.18319	0.3126		8.16754	0.3426
8.17622	0.147561		9.1892	0.3126		8.17304	0.3426
8.18172	0.138374		9.2012	0.303413		8.17854	0.333413
8.19272	0.147561		9.20721	0.303413		8.18403	0.333413
8.19822	0.156748		9.2132	0.3126		8.18954	0.333413
8.20532	0.156748		9.2192	0.3126		8.19504	0.3426
8.20922	0.147561		9.2252	0.303413		8.20054	0.333413
8.21472	0.156748		9.2312	0.3126		8.20604	0.3426
8.22022	0.156748		9.23719	0.3126		8.21154	0.333413
8.22573	0.165935		9.24321	0.3126		8.22254	0.351787
8.23122	0.165935		9.2492	0.3126		8.22804	0.351787
8.23672	0.175122		9.25519	0.303413		8.23354	0.360974
8.24223	0.184309		9.2612	0.303413		8.23904	0.360974
8.24773	0.193496		9.2672	0.3126		8.25003	0.360974
8.25322	0.193496		9.27321	0.3126		8.25554	0.370161
8.25872	0.193496		9.27919	0.303413		8.26103	0.379348
8.26423	0.193496		9.2852	0.303413		8.26654	0.379348
8.26973	0.202683		9.2912	0.303413		8.27204	0.379348
8.27522	0.21187		9.29721	0.303413		8.27753	0.388535
8.28072	0.21187		9.3092	0.294226		8.28854	0.388535
8.28622	0.21187		9.3152	0.294226		8.29404	0.397722
8.29172	0.221057		9.3212	0.294226		8.29953	0.397722
8.29722	0.21187		9.3272	0.303413		8.30504	0.397722
8.30273	0.21187		9.3332	0.303413		8.31053	0.406909
8.30822	0.21187		9.3392	0.303413		8.31603	0.416096
8.31372	0.21187		9.3452	0.303413		8.32154	0.416096
8.31922	0.221057		9.3512	0.303413		8.32704	0.406909
8.32472	0.221057		9.3572	0.294226		8.33254	0.416096
8.33572	0.221057		9.3692	0.303413		8.33804	0.416096
8.34123	0.230244		9.3752	0.303413		8.34354	0.425283
8.34673	0.230244		9.3812	0.303413		8.34903	0.425283
8.35223	0.23943		9.38719	0.303413		8.35454	0.434469
8.35772	0.230244		9.39321	0.303413		8.36003	0.434469
8.36322	0.230244		9.3992	0.294226		8.36554	0.443656
8.36872	0.230244		9.4052	0.294226		8.37104	0.443656
8.37423	0.23943		9.4112	0.294226		8.37654	0.443656
8.37973	0.23943		9.4172	0.294226		8.38204	0.443656
8.38522	0.248617		9.4232	0.303413		8.38754	0.443656
8.39072	0.257804		9.4292	0.3126		8.39304	0.452843
8.39622	0.257804		9.43519	0.303413		8.39854	0.443656
8.40172	0.257804		9.4412	0.3126		8.40404	0.452843
8.40722	0.266991		9.4472	0.3126		8.40954	0.443656
8.41272	0.266991		9.45919	0.3126		8.41504	0.46203
8.41823	0.276178		9.46521	0.3126		8.42054	0.46203
8.42372	0.276178		9.47119	0.3126		8.42604	0.46203
8.43472	0.266991		9.4772	0.3126		8.43154	0.471217
8.44023	0.257804		9.4832	0.303413		8.43703	0.46203
8.44572	0.266991		9.4892	0.303413		8.44254	0.480404
8.45122	0.257804		9.49612	0.303413		8.44805	0.471217
8.45673	0.266991		9.5012	0.303413		8.45354	0.480404
8.46222	0.276178		9.5072	0.303413		8.45904	0.480404
8.46772	0.276178		9.51319	0.303413		8.46455	0.489591
8.47322	0.276178		9.51919	0.294226		8.47004	0.480404
8.47872	0.276178		9.5252	0.303413		8.47554	0.480404
8.48422	0.285365		9.5312	0.303413		8.48106	0.480404
8.48973	0.285365		9.5372	0.294226		8.48654	0.480404
8.49523	0.303739		9.54319	0.294226		8.49754	0.489591
8.50072	0.303739		9.5492	0.294226		8.50304	0.489591
8.50622	0.294552		9.5552	0.294226		8.50853	0.498778
8.51172	0.303739		9.56119	0.294226		8.51405	0.489591
8.51722	0.303739		9.5672	0.303413		8.51953	0.489591
8.52272	0.322113		9.57319	0.303413		8.52504	0.489591
8.52823	0.322113		9.5792	0.303413		8.53054	0.498778
8.53372	0.3313		9.5852	0.303413		8.53605	0.498778
8.54156	0.3313		9.59121	0.294226		8.54153	0.489591
8.54472	0.3313		9.5972	0.303413		8.54704	0.498778
8.55023	0.340487		9.6032	0.303413		8.55254	0.480404
8.55574	0.3313		9.6092	0.303413		8.55804	0.480404
8.56122	0.340487		9.6152	0.303413		8.56354	0.489591
8.56673	0.340487		9.6212	0.294226		8.56904	0.480404
8.57222	0.340487		9.6272	0.275852		8.57455	0.480404
8.57772	0.349674		9.6332	0.275852		8.58284	0.480404
8.58323	0.358861		9.6392	0.275852		8.58554	0.489591
8.58873	0.349674		9.6452	0.275852		8.59104	0.489591
8.59422	0.358861		9.6572	0.285039		8.59654	0.489591
8.59972	0.349674		9.6632	0.294226		8.60204	0.480404
8.60522	0.358861		9.66919	0.285039		8.60755	0.489591
8.61623	0.368048		9.6752	0.285039		8.61304	0.489591
8.62172	0.368048		9.6812	0.285039		8.61854	0.489591
8.62723	0.377235		9.68719	0.285039		8.62403	0.489591
8.63273	0.386422		9.6932	0.275852		8.62954	0.480404
8.63822	0.386422		9.69921	0.275852		8.63504	0.489591
8.64373	0.395609		9.7052	0.266665		8.64054	0.498778
8.64922	0.413983		9.71119	0.275852		8.64604	0.498778
8.65474	0.404796		9.7172	0.275852		8.65154	0.498778
8.66022	0.404796		9.7232	0.266665		8.65704	0.507965
8.66572	0.413983		9.7292	0.257478		8.66254	0.517152
8.67122	0.42317		9.7352	0.257478		8.66804	0.526339
8.67673	0.432356		9.7412	0.266665		8.67354	0.526339
8.68224	0.432356		9.7472	0.266665		8.67904	0.526339
8.68772	0.45073		9.75319	0.266665		8.68454	0.526339
8.69322	0.45073		9.7652	0.257478		8.69003	0.544713
8.69872	0.459917		9.7712	0.248291		8.69553	0.544713
8.70422	0.459917		9.7772	0.266665		8.70104	0.535526
8.70973	0.459917		9.7832	0.266665		8.70654	0.535526
8.71522	0.469104		9.78921	0.257478		8.71204	0.535526
8.72072	0.469104		9.79519	0.266665		8.71754	0.535526
8.72621	0.478291		9.8012	0.257478		8.72304	0.544713
8.73172	0.478291		9.80721	0.257478		8.73403	0.535526
8.73722	0.478291		9.8132	0.257478		8.73954	0.544713
8.74272	0.487478		9.8192	0.257478		8.74503	0.5539
8.74822	0.487478		9.8252	0.248291		8.75122	0.563087
8.75372	0.505852		9.8312	0.248291		8.75604	0.572274
8.75923	0.505852		9.83721	0.257478		8.76154	0.572274
8.76472	0.515039		9.8432	0.248291		8.76704	0.581461
8.77022	0.515039		9.8492	0.248291		8.77256	0.581461
8.77572	0.524226		9.85519	0.248291		8.77804	0.581461
8.78122	0.515039		9.8622	0.248291		8.78353	0.590648
8.78672	0.524226		9.8732	0.248291		8.78904	0.590648
8.79223	0.524226		9.8792	0.248291		8.79454	0.581461
8.79772	0.524226		9.8852	0.248291		8.80005	0.581461
8.80322	0.524226		9.8912	0.257478		8.80554	0.590648
8.80872	0.524226		9.8972	0.248291		8.81104	0.590648
8.81422	0.533413		9.9032	0.248291		8.81654	0.581461
8.81972	0.5426		9.9092	0.248291		8.82204	0.590648
8.82522	0.551787		9.91521	0.248291		8.83304	0.590648
8.83072	0.5426		9.9212	0.239104		8.83854	0.590648
8.83622	0.551787		9.9272	0.239104		8.84404	0.599835
8.84173	0.551787		9.93319	0.239104		8.84954	0.599835
8.84723	0.551787		9.93919	0.229917		8.85504	0.590648
8.85272	0.560974		9.94521	0.239104		8.86053	0.599835
8.85822	0.560974		9.9512	0.229917		8.86604	0.599835
8.86372	0.560974		9.95721	0.22073		8.87154	0.590648
8.86923	0.560974		9.9632	0.229917		8.87704	0.590648
8.88022	0.579348		9.96919	0.22073		8.88254	0.599835
8.88572	0.570161		9.9752	0.22073		8.88804	0.609022
8.89123	0.579348		9.98119	0.229917		8.89354	0.609022
8.89672	0.579348		9.9872	0.229917		8.89903	0.609022
8.90222	0.579348		9.9932	0.22073		8.90454	0.627396
8.90773	0.588535		9.99921	0.22073		8.91004	0.636583
8.91322	0.579348		10.0112	0.22073		8.91553	0.636583
8.91872	0.588535		10.0172	0.22073		8.92104	0.636583
8.92422	0.597722		10.0232	0.229917		8.92653	0.645769
8.92972	0.606909		10.0292	0.22073		8.93203	0.636583
8.94073	0.616096		10.0352	0.229917		8.93753	0.645769
8.94623	0.616096		10.0412	0.229917		8.94304	0.645769
8.95172	0.616096		10.0472	0.22073		8.94855	0.636583
8.95723	0.616096		10.0532	0.229917		8.95404	0.645769
8.96273	0.616096		10.0592	0.229917		8.95954	0.645769
8.96822	0.625283		10.0652	0.229917		8.96504	0.645769
8.97372	0.616096		10.0712	0.229917		8.97053	0.645769
8.97924	0.625283		10.0772	0.229917		8.97604	0.654956
8.98473	0.634469		10.0832	0.239104		8.98154	0.654956
8.99022	0.634469		10.0892	0.229917		8.98705	0.654956
8.99573	0.634469		10.0952	0.229917		8.99254	0.645769
9.00122	0.643656		10.1012	0.229917		8.99804	0.654956
9.00672	0.634469		10.1072	0.229917		9.00353	0.664143
9.01222	0.643656		10.1132	0.22073		9.00903	0.67333
9.01773	0.652843		10.1192	0.22073		9.01453	0.664143
9.02323	0.66203		10.1312	0.22073		9.02004	0.654956
9.02872	0.671217		10.1372	0.22073		9.03103	0.664143
9.03972	0.680404		10.1432	0.211543		9.03654	0.664143
9.04634	0.680404		10.1492	0.211543		9.04204	0.67333
9.05072	0.689591		10.1552	0.22073		9.04753	0.664143
9.05623	0.689591		10.1612	0.22073		9.05304	0.664143
9.06722	0.698778		10.1672	0.22073		9.05854	0.664143
9.07272	0.698778		10.1732	0.22073		9.06404	0.664143
9.07822	0.707965		10.1792	0.22073		9.06955	0.664143
9.08372	0.707965		10.1852	0.22073		9.07504	0.67333
9.08922	0.698778		10.1913	0.211543		9.08054	0.664143
9.09472	0.717152		10.1972	0.211543		9.08871	0.664143
9.10022	0.707965		10.2032	0.211543		9.09154	0.664143
9.10572	0.717152		10.2092	0.211543		9.09704	0.67333
9.11122	0.735526		10.2153	0.211543		9.10253	0.67333
9.11672	0.735526		10.2212	0.211543		9.10803	0.67333
9.12222	0.735526		10.2281	0.211543		9.11354	0.664143
9.12773	0.735526		10.2332	0.22073		9.11904	0.67333
9.13872	0.7539		10.2452	0.22073		9.12454	0.67333
9.14422	0.7539		10.2512	0.211543		9.13004	0.67333
9.14972	0.7539		10.2572	0.211543		9.13554	0.682517
9.15522	0.7539		10.2632	0.211543		9.14104	0.67333
9.16072	0.763087		10.2692	0.22073		9.14654	0.682517
9.16623	0.7539		10.2752	0.211543		9.15204	0.682517
9.17173	0.763087		10.2812	0.22073		9.15753	0.67333
9.17722	0.772274		10.2872	0.22073		9.16303	0.67333
9.18273	0.772274		10.2932	0.211543		9.16854	0.67333
9.18823	0.772274		10.2992	0.211543		9.17404	0.664143
9.19373	0.772274		10.3052	0.211543		9.17953	0.664143
9.19922	0.772274		10.3112	0.202356		9.18504	0.664143
9.20473	0.763087		10.3172	0.211543		9.19054	0.67333
9.21023	0.763087		10.3232	0.202356		9.19603	0.67333
9.21573	0.763087		10.3292	0.211543		9.20154	0.67333
9.22122	0.7539		10.3352	0.211543		9.20704	0.67333
9.22672	0.763087		10.3412	0.202356		9.21254	0.682517
9.23236	0.772274		10.3532	0.211543		9.21804	0.67333
9.23772	0.772274		10.3592	0.211543		9.22354	0.67333
9.24322	0.772274		10.3652	0.211543		9.22903	0.67333
9.24873	0.772274		10.3712	0.211543		9.23454	0.664143
9.25422	0.772274		10.3772	0.211543		9.24004	0.67333
9.25972	0.772274		10.3832	0.211543		9.24553	0.67333
9.26522	0.772274		10.3892	0.211543		9.25104	0.682517
9.27073	0.772274		10.3952	0.202356		9.25725	0.67333
9.27622	0.772274		10.4012	0.202356		9.26204	0.67333
9.28172	0.772274		10.4072	0.202356		9.26754	0.67333
9.28722	0.772274		10.4132	0.202356		9.27304	0.67333
9.29272	0.772274		10.4192	0.211543		9.27854	0.664143
9.29822	0.781461		10.4252	0.202356		9.28404	0.664143
9.30372	0.781461		10.4312	0.202356		9.29504	0.664143
9.30922	0.772274		10.4372	0.202356		9.30053	0.664143
9.31474	0.781461		10.4432	0.202356		9.30604	0.654956
9.32022	0.772274		10.4492	0.202356		9.31154	0.664143
9.32572	0.781461		10.4552	0.202356		9.31704	0.654956
9.33122	0.781461		10.4612	0.202356		9.32254	0.664143
9.33672	0.781461		10.4672	0.202356		9.32804	0.654956
9.34224	0.772274		10.4732	0.202356		9.33355	0.654956
9.34772	0.763087		10.4792	0.202356		9.33904	0.645769
9.35322	0.763087		10.4912	0.19317		9.34454	0.636583
9.35872	0.7539		10.4972	0.19317		9.35004	0.627396
9.36422	0.763087		10.5032	0.183983		9.35554	0.627396
9.37523	0.7539		10.5092	0.19317		9.36104	0.618209
9.38264	0.7539		10.5152	0.19317		9.36654	0.618209
9.38622	0.7539		10.5212	0.19317		9.37203	0.609022
9.39176	0.763087		10.5272	0.19317		9.37754	0.609022
9.39723	0.763087		10.5332	0.202356		9.38304	0.609022
9.40272	0.763087		10.5392	0.19317		9.39403	0.599835
9.40822	0.7539		10.5452	0.19317		9.39954	0.590648
9.41372	0.7539		10.5512	0.202356		9.40504	0.581461
9.41922	0.7539		10.5572	0.202356		9.41054	0.581461
9.42472	0.7539		10.5632	0.19317		9.41604	0.572274
9.43022	0.744713		10.5692	0.202356		9.42153	0.581461
9.43572	0.744713		10.5752	0.202356		9.42703	0.572274
9.44122	0.744713		10.5812	0.19317		9.43253	0.572274
9.44672	0.744713		10.5872	0.19317		9.43804	0.572274
9.45223	0.744713		10.5941	0.19317		9.44354	0.563087
9.45772	0.744713		10.5992	0.183983		9.44904	0.563087
9.46322	0.744713		10.6052	0.19317		9.45453	0.5539
9.46872	0.744713		10.6112	0.183983		9.46004	0.5539
9.47423	0.7539		10.6172	0.19317		9.46554	0.5539
9.47972	0.7539		10.6232	0.183983		9.47105	0.544713
9.48524	0.744713		10.6292	0.183983		9.47654	0.535526
9.49072	0.735526		10.6352	0.19317		9.48203	0.526339
9.49624	0.744713		10.6412	0.183983		9.48753	0.517152
9.50172	0.744713		10.6472	0.183983		9.49303	0.517152
9.50723	0.735526		10.6532	0.19317		9.49854	0.517152
9.51273	0.735526		10.6592	0.19317		9.50404	0.507965
9.51822	0.744713		10.6652	0.183983		9.50954	0.498778
9.52372	0.744713		10.6712	0.19317		9.51504	0.507965
9.52923	0.735526		10.6772	0.19317		9.52054	0.498778
9.53472	0.744713		10.6832	0.19317		9.53154	0.498778
9.54022	0.744713		10.6892	0.19317		9.53704	0.498778
9.54572	0.735526		10.6952	0.19317		9.54253	0.498778
9.55123	0.735526		10.7012	0.19317		9.54804	0.489591
9.55672	0.726339		10.7072	0.183983		9.55354	0.489591
9.56223	0.726339		10.7132	0.183983		9.55903	0.480404
9.56772	0.735526		10.7192	0.183983		9.56454	0.480404
9.57334	0.735526		10.7252	0.174796		9.57004	0.480404
9.57872	0.726339		10.7312	0.174796		9.57554	0.480404
9.58423	0.726339		10.7372	0.174796		9.58104	0.480404
9.58972	0.726339		10.7432	0.156422		9.58654	0.480404
9.59522	0.726339		10.7492	0.147235		9.59374	0.480404
9.60072	0.717152		10.7552	0.147235		9.59754	0.471217
9.60622	0.717152		10.7612	0.138048		9.60324	0.471217
9.61722	0.707965		10.7672	0.138048		9.60853	0.480404
9.62273	0.707965		10.7792	0.119674		9.61404	0.480404
9.62822	0.717152		10.7852	0.128861		9.61954	0.480404
9.63372	0.707965		10.7912	0.119674		9.62504	0.480404
9.63922	0.707965		10.7972	0.110487		9.63055	0.480404
9.64472	0.707965		10.8032	0.110487		9.63603	0.471217
9.65022	0.707965		10.8092	0.119674		9.64154	0.480404
9.65573	0.707965		10.8152	0.110487		9.64704	0.471217
9.66123	0.707965		10.8212	0.110487		9.65254	0.471217
9.66672	0.707965		10.8272	0.110487		9.65804	0.471217
9.67222	0.707965		10.8332	0.119674		9.66354	0.471217
9.67772	0.698778		10.8392	0.110487		9.66904	0.46203
9.68322	0.698778		10.8452	0.110487		9.67453	0.471217
9.68872	0.698778		10.8512	0.1013		9.68003	0.46203
9.69422	0.698778		10.8572	0.1013		9.69104	0.452843
9.69973	0.689591		10.8692	0.092113		9.69654	0.452843
9.70523	0.689591		10.8752	0.092113		9.70204	0.434469
9.71906	0.680404		10.8812	0.092113		9.70753	0.434469
9.72172	0.680404		10.8872	0.092113		9.71303	0.425283
9.72722	0.680404		10.8932	0.082926		9.71853	0.434469
9.73272	0.680404		10.8992	0.082926		9.72404	0.434469
9.73822	0.680404		10.9052	0.082926		9.72955	0.425283
9.74373	0.671217		10.9112	0.073739		9.73504	0.416096
9.74922	0.66203		10.9172	0.073739		9.74054	0.416096
9.75474	0.671217		10.9232	0.082926		9.74604	0.425283
9.76022	0.66203		10.9292	0.073739		9.75154	0.416096
9.76572	0.66203		10.9352	0.073739		9.75705	0.416096
9.77122	0.66203		10.9412	0.064552		9.76254	0.416096
9.77673	0.66203		10.9472	0.055365		9.76803	0.425283
9.78223	0.66203		10.9532	0.055365		9.77354	0.425283
9.78772	0.652843		10.9605	0.055365		9.7791	0.416096
9.79322	0.652843		10.9652	0.055365		9.79003	0.416096
9.79872	0.652843		10.9712	0.055365		9.79554	0.416096
9.80422	0.652843		10.9772	0.064552		9.80103	0.416096
9.81522	0.652843		10.9832	0.064552		9.80653	0.416096
9.82072	0.652843		10.9892	0.064552		9.81203	0.416096
9.82622	0.652843		10.9952	0.055365		9.81754	0.416096
9.83172	0.652843		11.0012	0.064552		9.82304	0.406909
9.83723	0.652843		11.0072	0.064552		9.82855	0.406909
9.84272	0.652843		11.0132	0.064552		9.83404	0.406909
9.84822	0.643656		11.0192	0.055365		9.83954	0.397722
9.85372	0.652843		11.0252	0.055365		9.84504	0.406909
9.85922	0.652843		11.0312	0.046178		9.85054	0.397722
9.86473	0.652843		11.0372	0.055365		9.85604	0.397722
9.87022	0.643656		11.0432	0.046178		9.86154	0.397722
9.87572	0.643656		11.0492	0.036991		9.86704	0.397722
9.88122	0.643656		11.0552	0.036991		9.87254	0.397722
9.88735	0.643656		11.0672	0.036991		9.87803	0.406909
9.89222	0.643656		11.0732	0.036991		9.88904	0.416096
9.89772	0.634469		11.0792	0.036991		9.89454	0.425283
9.90322	0.634469		11.0852	0.036991		9.90003	0.425283
9.90872	0.634469		11.0912	0.027804		9.90554	0.434469
9.91423	0.634469		11.0972	0.036991		9.91104	0.434469
9.91972	0.625283		11.1032	0.036991		9.91654	0.434469
9.92523	0.625283		11.1092	0.046178		9.92203	0.434469
9.93072	0.625283		11.1152	0.055365		9.93035	0.434469
9.93622	0.625283		11.1212	0.046178		9.93304	0.434469
9.94172	0.625283		11.1272	0.046178		9.93854	0.434469
9.94722	0.625283		11.1332	0.055365		9.94403	0.425283
9.95272	0.634469		11.1392	0.046178		9.94954	0.434469
9.95822	0.634469		11.1452	0.046178		9.95504	0.443656
9.96373	0.625283		11.1512	0.046178		9.96054	0.443656
9.96922	0.634469		11.1572	0.036991		9.96604	0.443656
9.97472	0.634469		11.1632	0.036991		9.97153	0.443656
9.98022	0.643656		11.1752	0.027804		9.97704	0.443656
9.98572	0.643656		11.1812	0.027804		9.98253	0.452843
9.99672	0.634469		11.1872	0.027804		9.98804	0.452843
10.0022	0.634469		11.1932	0.018617		9.99354	0.452843
10.0077	0.634469		11.1992	0.018617		9.99903	0.46203
10.0132	0.634469		11.2052	0.018617		10.0045	0.452843
10.0187	0.634469		11.2112	0.027804		10.01	0.452843
10.0242	0.643656		11.2172	0.027804		10.0155	0.46203
10.0297	0.643656		11.2232	0.027804		10.021	0.46203
10.0352	0.634469		11.2292	0.036991		10.0265	0.452843
10.0407	0.625283		11.2352	0.036991		10.032	0.452843
10.0462	0.625283		11.2412	0.027804		10.0375	0.452843
10.0517	0.634469		11.2472	0.027804		10.043	0.443656
10.0572	0.634469		11.2532	0.036991		10.0486	0.443656
10.0627	0.625283		11.2592	0.036991		10.054	0.443656
10.0682	0.625283		11.2652	0.036991		10.0595	0.452843
10.0737	0.634469		11.2712	0.036991		10.065	0.443656
10.0792	0.634469		11.2832	0.036991		10.0705	0.452843
10.0847	0.643656		11.2892	0.036991		10.0815	0.443656
10.0902	0.634469		11.2952	0.036991		10.087	0.443656
10.0957	0.634469		11.3012	0.036991		10.0925	0.452843
10.1012	0.625283		11.3072	0.036991		10.0989	0.452843
10.1067	0.625283		11.3132	0.036991		10.1035	0.452843
10.1122	0.634469		11.3192	0.036991		10.109	0.443656
10.1177	0.634469		11.3267	0.036991		10.1145	0.452843
10.1232	0.634469		11.3312	0.036991		10.1201	0.443656
10.1342	0.643656		11.3432	0.036991		10.1256	0.443656
10.1397	0.643656		11.3492	0.046178		10.131	0.443656
10.1452	0.643656		11.3552	0.036991		10.1365	0.443656
10.1507	0.634469		11.3612	0.036991		10.142	0.443656
10.1562	0.634469		11.3672	0.036991		10.1475	0.452843
10.1617	0.643656		11.3732	0.036991		10.153	0.46203
10.1672	0.643656		11.3792	0.046178		10.1585	0.46203
10.1727	0.634469		11.3852	0.036991		10.164	0.471217
10.1782	0.634469		11.3912	0.036991		10.1695	0.46203
10.1837	0.643656		11.3972	0.036991		10.1805	0.46203
10.1892	0.634469		11.4032	0.036991		10.186	0.46203
10.1947	0.634469		11.4092	0.046178		10.1915	0.471217
10.2002	0.643656		11.4152	0.046178		10.197	0.480404
10.2057	0.643656		11.4212	0.036991		10.2025	0.471217
10.2112	0.643656		11.4272	0.046178		10.208	0.471217
10.2167	0.643656		11.4332	0.055365		10.2135	0.471217
10.2239	0.634469		11.4392	0.046178		10.219	0.471217
10.2277	0.634469		11.4452	0.055365		10.2245	0.471217
10.2332	0.643656		11.4512	0.055365		10.23	0.471217
10.2387	0.634469		11.4572	0.055365		10.2355	0.480404
10.2442	0.643656		11.4632	0.055365		10.241	0.480404
10.2497	0.652843		11.4692	0.055365		10.2465	0.480404
10.2552	0.652843		11.4752	0.046178		10.2575	0.489591
10.2607	0.652843		11.4812	0.055365		10.263	0.480404
10.2662	0.652843		11.4872	0.064552		10.2685	0.489591
10.2717	0.652843		11.4932	0.055365		10.2741	0.498778
10.2772	0.652843		11.4992	0.046178		10.2795	0.498778
10.2827	0.652843		11.5052	0.055365		10.285	0.507965
10.2937	0.652843		11.5112	0.055365		10.2905	0.517152
10.2992	0.652843		11.5172	0.064552		10.296	0.517152
10.3047	0.652843		11.5232	0.064552		10.3015	0.517152
10.3102	0.652843		11.5292	0.055365		10.307	0.526339
10.3157	0.652843		11.5352	0.055365		10.3125	0.526339
10.3212	0.643656		11.5412	0.064552		10.318	0.526339
10.3267	0.634469		11.5532	0.064552		10.3236	0.526339
10.3322	0.634469		11.5592	0.064552		10.329	0.544713
10.3377	0.643656		11.5652	0.064552		10.3345	0.544713
10.3432	0.643656		11.5712	0.064552		10.34	0.5539
10.3487	0.643656		11.5772	0.073739		10.3455	0.5539
10.3542	0.643656		11.5832	0.073739		10.3565	0.5539
10.3597	0.643656		11.5892	0.082926		10.362	0.563087
10.3652	0.643656		11.5952	0.082926		10.3675	0.572274
10.3707	0.643656		11.6012	0.082926		10.373	0.572274
10.3762	0.652843		11.6072	0.092113		10.3785	0.572274
10.3817	0.652843		11.6132	0.092113		10.384	0.581461
10.3927	0.652843		11.6192	0.092113		10.3895	0.590648
10.3985	0.66203		11.6252	0.1013		10.395	0.581461
10.4037	0.66203		11.6312	0.092113		10.4005	0.590648
10.4092	0.671217		11.6372	0.092113		10.406	0.590648
10.4147	0.66203		11.6432	0.110487		10.4115	0.590648
10.4202	0.66203		11.6492	0.110487		10.417	0.590648
10.4257	0.66203		11.6552	0.1013		10.4225	0.590648
10.4312	0.671217		11.6612	0.1013		10.428	0.609022
10.4367	0.671217		11.6672	0.110487		10.4356	0.599835
10.4422	0.671217		11.6732	0.110487		10.439	0.599835
10.4477	0.671217		11.6792	0.110487		10.4445	0.599835
10.4532	0.680404		11.6852	0.119674		10.4555	0.609022
10.4642	0.66203		11.6924	0.128861		10.461	0.609022
10.4697	0.66203		11.6972	0.119674		10.4665	0.618209
10.4752	0.671217		11.7032	0.119674		10.472	0.618209
10.4807	0.66203		11.7092	0.119674		10.4775	0.618209
10.4862	0.652843		11.7152	0.119674		10.483	0.627396
10.4917	0.652843		11.7212	0.128861		10.4885	0.627396
10.4972	0.66203		11.7272	0.138048		10.494	0.627396
10.5027	0.652843		11.7332	0.138048		10.4995	0.627396
10.5082	0.652843		11.7392	0.138048		10.505	0.636583
10.5137	0.66203		11.7452	0.138048		10.5105	0.636583
10.5192	0.66203		11.7512	0.128861		10.516	0.645769
10.5247	0.66203		11.7572	0.128861		10.5215	0.654956
10.5357	0.680404		11.7632	0.128861		10.527	0.654956
10.5412	0.671217		11.7692	0.138048		10.5325	0.664143
10.5467	0.680404		11.7752	0.138048		10.538	0.67333
10.5522	0.680404		11.7812	0.138048		10.5435	0.67333
10.5577	0.680404		11.7872	0.138048		10.549	0.67333
10.5632	0.680404		11.7932	0.138048		10.5545	0.67333
10.5687	0.680404		11.7992	0.138048		10.56	0.67333
10.5742	0.680404		11.8112	0.147235		10.5655	0.67333
10.5797	0.689591		11.8172	0.147235		10.571	0.67333
10.5852	0.689591		11.8232	0.147235		10.582	0.691704
10.5907	0.689591		11.8292	0.147235		10.5875	0.700891
10.5962	0.689591		11.8352	0.147235		10.593	0.710078
10.6017	0.689591		11.8412	0.147235		10.5985	0.710078
10.6072	0.689591		11.8472	0.147235		10.6041	0.700891
10.6127	0.698778		11.8532	0.147235		10.6095	0.700891
10.6182	0.698778		11.8592	0.165609		10.615	0.700891
10.6237	0.707965		11.8652	0.147235		10.6205	0.700891
10.6347	0.698778		11.8712	0.147235		10.626	0.710078
10.6402	0.698778		11.8772	0.165609		10.6316	0.700891
10.6457	0.698778		11.8832	0.156422		10.637	0.710078
10.6512	0.707965		11.8892	0.147235		10.6425	0.710078
10.6567	0.689591		11.8952	0.147235		10.648	0.710078
10.6622	0.698778		11.9012	0.156422		10.6535	0.710078
10.6677	0.698778		11.9072	0.165609		10.659	0.710078
10.6732	0.698778		11.9132	0.174796		10.6645	0.710078
10.6787	0.707965		11.9192	0.165609		10.67	0.728452
10.6842	0.698778		11.9252	0.183983		10.6755	0.728452
10.6897	0.707965		11.9312	0.183983		10.681	0.728452
10.6952	0.707965		11.9372	0.174796		10.692	0.728452
10.7007	0.707965		11.9432	0.174796		10.6975	0.728452
10.7062	0.707965		11.9492	0.183983		10.703	0.728452
10.7117	0.707965		11.9552	0.19317		10.7085	0.737639
10.7172	0.707965		11.9612	0.183983		10.714	0.746826
10.7227	0.717152		11.9672	0.19317		10.7195	0.746826
10.7289	0.717152		11.9732	0.183983		10.725	0.737639
10.7337	0.717152		11.9792	0.183983		10.7305	0.737639
10.7392	0.717152		11.9912	0.19317		10.736	0.746826
10.7447	0.726339		11.9972	0.19317		10.7415	0.756013
10.7502	0.726339		12.0032	0.183983		10.747	0.746826
10.7557	0.726339		12.0092	0.19317		10.7525	0.756013
10.7612	0.735526		12.0152	0.19317		10.758	0.7652
10.7667	0.735526		12.0212	0.19317		10.7636	0.774387
10.7722	0.744713		12.0272	0.19317		10.769	0.774387
10.7777	0.744713		12.0332	0.202356		10.7745	0.774387
10.7832	0.7539		12.0392	0.202356		10.78	0.774387
10.7887	0.744713		12.0452	0.19317		10.791	0.774387
10.7942	0.744713		12.0512	0.19317		10.7965	0.783574
10.7997	0.744713		12.0582	0.202356		10.802	0.792761
10.8052	0.744713		12.0632	0.202356		10.8075	0.792761
10.8107	0.763087		12.0692	0.19317		10.813	0.792761
10.8162	0.772274		12.0752	0.202356		10.8185	0.811135
10.8217	0.763087		12.0812	0.202356		10.824	0.801948
10.8272	0.763087		12.0872	0.202356		10.8295	0.801948
10.8327	0.772274		12.0992	0.202356		10.835	0.801948
10.8382	0.772274		12.1052	0.19317		10.8405	0.811135
10.8437	0.763087		12.1112	0.183983		10.846	0.820322
10.8492	0.772274		12.1172	0.183983		10.8515	0.820322
10.8547	0.763087		12.1232	0.183983		10.857	0.820322
10.8602	0.763087		12.1292	0.174796		10.8625	0.820322
10.8657	0.772274		12.1352	0.174796		10.868	0.811135
10.8712	0.772274		12.1412	0.183983		10.8735	0.820322
10.8767	0.772274		12.1472	0.183983		10.879	0.829509
10.8822	0.772274		12.1532	0.19317		10.8845	0.829509
10.8877	0.772274		12.1592	0.19317		10.89	0.838695
10.8932	0.781461		12.1652	0.19317		10.8955	0.838695
10.9042	0.781461		12.1712	0.202356		10.901	0.838695
10.9097	0.790648		12.1772	0.19317		10.9065	0.847882
10.9152	0.790648		12.1832	0.183983		10.912	0.838695
10.9207	0.799835		12.1892	0.183983		10.923	0.829509
10.9262	0.790648		12.1952	0.183983		10.9285	0.838695
10.9317	0.799835		12.2072	0.183983		10.934	0.838695
10.9372	0.799835		12.2132	0.183983		10.9406	0.829509
10.9427	0.799835		12.2192	0.183983		10.945	0.838695
10.9482	0.799835		12.2252	0.183983		10.9505	0.838695
10.9537	0.809022		12.2312	0.19317		10.956	0.838695
10.9592	0.827396		12.2372	0.183983		10.9615	0.847882
10.9647	0.827396		12.2432	0.183983		10.967	0.847882
10.9702	0.827396		12.2492	0.19317		10.9725	0.847882
10.9757	0.827396		12.2552	0.183983		10.978	0.847882
10.9812	0.818209		12.2612	0.183983		10.9835	0.847882
10.9867	0.818209		12.2672	0.183983		10.989	0.857069
10.9922	0.827396		12.2732	0.183983		10.9945	0.847882
11.0032	0.827396		12.2792	0.183983		11	0.847882
11.0087	0.827396		12.2852	0.174796		11.0055	0.847882
11.0142	0.836583		12.2912	0.165609		11.011	0.847882
11.0197	0.836583		12.2972	0.174796		11.0165	0.847882
11.0252	0.836583		12.3032	0.183983		11.022	0.857069
11.0307	0.845769		12.3092	0.174796		11.0275	0.857069
11.0362	0.845769		12.3152	0.183983		11.033	0.857069
11.0417	0.845769		12.3212	0.174796		11.0385	0.866256
11.0472	0.845769		12.3272	0.174796		11.044	0.857069
11.0527	0.845769		12.3332	0.174796		11.0495	0.857069
11.0582	0.854956		12.3392	0.174796		11.055	0.857069
11.0655	0.854956		12.3452	0.174796		11.0605	0.857069
11.0692	0.845769		12.3512	0.183983		11.066	0.866256
11.0747	0.864143		12.3632	0.183983		11.0715	0.875443
11.0802	0.864143		12.3692	0.174796		11.077	0.875443
11.0857	0.864143		12.3752	0.174796		11.0825	0.88463
11.0912	0.864143		12.3812	0.174796		11.088	0.88463
11.1022	0.864143		12.3872	0.174796		11.0935	0.88463
11.1077	0.87333		12.3932	0.174796		11.099	0.875443
11.1132	0.87333		12.3992	0.174796		11.1045	0.88463
11.1187	0.882517		12.4052	0.174796		11.11	0.88463
11.1242	0.87333		12.4112	0.174796		11.1155	0.893817
11.1297	0.87333		12.4172	0.174796		11.121	0.903004
11.1352	0.882517		12.4243	0.174796		11.1265	0.903004
11.1407	0.882517		12.4292	0.174796		11.132	0.903004
11.1462	0.891704		12.4352	0.174796		11.1375	0.903004
11.1517	0.891704		12.4412	0.174796		11.143	0.912191
11.1572	0.891704		12.4472	0.183983		11.1485	0.912191
11.1627	0.891704		12.4532	0.174796		11.154	0.912191
11.1682	0.891704		12.4592	0.174796		11.1595	0.921378
11.1737	0.891704		12.4652	0.19317		11.165	0.903004
11.1792	0.891704		12.4712	0.19317		11.1705	0.903004
11.1847	0.891704		12.4772	0.19317		11.176	0.903004
11.1902	0.900891		12.4832	0.202356		11.1815	0.903004
11.2012	0.900891		12.4892	0.202356		11.187	0.903004
11.2067	0.891704		12.4952	0.19317		11.1925	0.893817
11.2122	0.900891		12.5012	0.19317		11.198	0.88463
11.2177	0.900891		12.5072	0.202356		11.2035	0.88463
11.2232	0.900891		12.5132	0.19317		11.209	0.875443
11.2287	0.900891		12.5192	0.202356		11.2145	0.88463
11.2342	0.910078		12.5252	0.211543		11.22	0.875443
11.2399	0.910078		12.5312	0.202356		11.2255	0.875443
11.2452	0.900891		12.5372	0.211543		11.231	0.875443
11.2508	0.910078		12.5432	0.202356		11.2365	0.866256
11.2562	0.919265		12.5492	0.202356		11.242	0.857069
11.2617	0.919265		12.5552	0.202356		11.2475	0.866256
11.2672	0.919265		12.5612	0.202356		11.253	0.866256
11.2727	0.919265		12.5672	0.202356		11.2585	0.857069
11.2782	0.910078		12.5732	0.202356		11.264	0.857069
11.2837	0.919265		12.5792	0.211543		11.2695	0.857069
11.2892	0.910078		12.5852	0.211543		11.2773	0.866256
11.2947	0.919265		12.5912	0.211543		11.2805	0.866256
11.3002	0.919265		12.5972	0.22073		11.286	0.866256
11.3057	0.919265		12.6032	0.22073		11.297	0.875443
11.3112	0.919265		12.6092	0.22073		11.3025	0.866256
11.3167	0.919265		12.6152	0.22073		11.308	0.866256
11.3222	0.928452		12.6212	0.22073		11.3135	0.875443
11.3277	0.928452		12.6272	0.22073		11.319	0.875443
11.3332	0.937639		12.6332	0.229917		11.3245	0.866256
11.3387	0.937639		12.6392	0.22073		11.33	0.866256
11.3442	0.928452		12.6452	0.229917		11.3355	0.866256
11.3497	0.937639		12.6512	0.22073		11.341	0.866256
11.3552	0.937639		12.6572	0.22073		11.3465	0.866256
11.3607	0.956013		12.6632	0.22073		11.352	0.875443
11.3662	0.946826		12.6692	0.22073		11.3575	0.88463
11.3717	0.946826		12.6752	0.22073		11.363	0.893817
11.3772	0.946826		12.6812	0.22073		11.3685	0.893817
11.3827	0.956013		12.6872	0.22073		11.374	0.893817
11.3937	0.9652		12.6932	0.229917		11.3795	0.903004
11.402	0.9652		12.6992	0.229917		11.385	0.903004
11.4047	0.9652		12.7052	0.22073		11.396	0.912191
11.4102	0.9652		12.7112	0.229917		11.4015	0.912191
11.4157	0.974387		12.7232	0.239104		11.407	0.921378
11.4212	0.974387		12.7292	0.248291		11.4125	0.921378
11.4267	0.974387		12.7352	0.239104		11.418	0.921378
11.4322	0.983574		12.7412	0.248291		11.4235	0.930565
11.4377	0.983574		12.7472	0.248291		11.429	0.930565
11.4432	0.992761		12.7532	0.257478		11.4345	0.930565
11.4487	0.983574		12.7592	0.257478		11.44	0.939752
11.4542	0.992761		12.7652	0.266665		11.4456	0.948939
11.4597	0.992761		12.7712	0.266665		11.451	0.948939
11.4652	1.00195		12.7772	0.275852		11.4567	0.939752
11.4707	1.00195		12.7832	0.275852		11.462	0.948939
11.4762	1.01113		12.7952	0.275852		11.4675	0.948939
11.4817	1.00195		12.8012	0.294226		11.473	0.948939
11.4927	1.01113		12.8072	0.3126		11.4785	0.948939
11.4982	1.01113		12.8132	0.3126		11.484	0.958126
11.5037	1.02032		12.8192	0.3126		11.4895	0.948939
11.5092	1.02951		12.8252	0.3126		11.495	0.948939
11.5147	1.02951		12.8312	0.321787		11.5005	0.948939
11.5202	1.02951		12.8372	0.321787		11.5061	0.967313
[truncated: 2,529 more rows]

## Sheet: Figure 1b
Figure 1b
SEC(EB3）			SEC(LayV-G + EB3）
volumn	UV280		volumn	UV280						Uncropped gel of Fig 1b
9.3e-05	1.17605		0.00345	0.588087
0.005594	1.01987		0.009789	0.560526
0.011091	0.946378		0.014428	0.532965
0.016588	0.891256		0.025425	0.413535
0.022094	0.872882		0.031013	0.3676
0.033091	0.69833		0.036426	0.303291
0.038592	0.634022		0.041924	0.238983
0.045516	0.588087		0.047423	0.165487
0.049642	0.560526		0.052922	0.119552
0.055141	0.542152		0.05842	0.091991
0.06064	0.542152		0.066669	0.091991
0.066139	0.551339		0.069418	0.110365
0.071638	0.624835		0.074917	0.165487
0.077136	0.679956		0.080414	0.119552
0.082635	0.725891		0.091412	0.110365
0.088133	0.771826		0.096911	0.101178
0.093631	0.799387		0.10241	0.091991
0.09913	0.817761		0.107906	0.119552
0.104627	0.836135		0.113408	0.091991
0.110126	0.90963		0.118906	0.1563
0.115625	0.90963		0.124405	0.110365
0.121126	0.891256		0.129903	0.091991
0.126625	0.90963		0.135402	0.073617
0.132123	0.928004		0.1464	0.110365
0.137622	0.955565		0.151899	0.119552
0.143121	1.04743		0.157397	0.165487
0.14862	1.30467		0.162896	0.294104
0.154118	1.61703		0.168394	0.340039
0.159614	1.9202		0.173893	0.413535
0.165116	2.16824		0.184891	0.597274
0.170614	2.32442		0.195974	0.670769
0.176113	2.37954		0.201473	0.735078
0.181612	2.37036		0.206971	0.588087
0.187111	2.30605		0.217883	0.459469
0.192609	2.1958		0.223467	0.413535
0.198108	2.07637		0.228966	0.431909
0.203607	2.01207		0.234465	0.395161
0.209105	1.9202		0.239964	0.3676
0.214859	1.82833		0.245463	0.349226
0.220103	1.76402		0.250961	0.358413
0.225602	1.73646		0.25646	0.340039
0.2311	1.69971		0.261959	0.349226
0.236599	1.6354		0.272956	0.349226
0.242098	1.58946		0.278452	0.303291
0.247596	1.54353		0.283954	0.266543
0.258594	1.48841		0.289452	0.257356
0.264092	1.47922		0.297528	0.238983
0.269677	1.43329		0.305948	0.211422
0.275176	1.40573		0.311447	0.202235
0.280675	1.37817		0.317031	0.211422
0.286173	1.4241		0.327771	0.211422
0.291672	1.41491		0.327771	0.193048
0.297171	1.36898		0.333442	0.193048
0.302669	1.34142		0.338941	0.183861
0.313667	1.29548		0.346413	0.183861
0.319166	1.29548		0.349935	0.174674
0.324664	1.28629		0.35552	0.165487
0.330163	1.27711		0.360935	0.1563
0.335662	1.27711		0.371933	0.147113
0.346659	1.24955		0.377432	0.147113
0.352158	1.24955		0.383102	0.137926
0.357656	1.24036		0.388429	0.147113
0.363155	1.23117		0.393928	0.128739
0.368654	1.23117		0.399598	0.128739
0.374153	1.23117		0.407674	0.119552
0.379651	1.22199		0.410424	0.128739
0.390647	1.20361		0.41592	0.128739
0.401646	1.19443		0.421421	0.119552
0.407145	1.18524		0.42692	0.119552
0.412644	1.18524		0.432418	0.119552
0.418142	1.18524		0.437917	0.137926
0.423641	1.18524		0.443415	0.1563
0.42914	1.18524		0.448915	0.128739
0.434638	1.18524		0.454413	0.119552
0.440137	1.17605		0.459912	0.119552
0.445636	1.16687		0.465497	0.110365
0.456633	1.15768		0.470909	0.101178
0.462132	1.16687		0.476407	0.110365
0.467631	1.15768		0.481991	0.110365
0.473215	1.16687		0.49299	0.101178
0.478628	1.15768		0.498403	0.091991
0.484124	1.15768		0.503901	0.091991
0.489625	1.14849		0.509572	0.091991
0.495124	1.14849		0.525897	0.091991
0.500623	1.1393		0.531395	0.082804
0.51162	1.1393		0.537066	0.082804
0.517119	1.1393		0.54772	0.082804
0.522618	1.13012		0.548235	0.073617
0.528116	1.13012		0.55339	0.073617
0.533615	1.13012		0.559061	0.073617
0.539114	1.12093		0.564474	0.082804
0.544612	1.12093		0.569972	0.082804
0.550108	1.12093		0.575471	0.082804
0.55561	1.13012		0.580884	0.073617
0.561108	1.12093		0.591967	0.082804
0.566607	1.12093		0.597466	0.06443
0.572106	1.11174		0.602965	0.055244
0.577605	1.11174		0.608463	0.055244
0.583103	1.11174		0.61946	0.046057
0.594101	1.10256		0.625131	0.046057
0.5996	1.10256		0.630544	0.046057
0.605098	1.10256		0.636043	0.046057
0.610597	1.10256		0.652281	0.027683
0.616095	1.09337		0.652281	0.03687
0.621592	1.10256		0.657952	0.03687
0.627091	1.08418		0.66345	0.027683
0.63259	1.06581		0.674448	0.009309
0.638176	1.07499		0.679946	0.018496
0.649174	1.05662		0.685445	0.027683
0.654672	1.05662		0.690941	0.018496
0.660169	1.05662		0.696443	0.009309
0.66567	1.07499		0.701941	0.000122
0.671168	1.07499		0.70744	0.000122
0.676667	1.06581		0.712939	0.000122
0.682166	1.05662		0.718437	0.009309
0.687664	1.05662		0.723936	0.000122
0.693163	1.04743		0.729434	0.000122
0.698661	1.04743		0.734933	0.000122
0.704159	1.04743		0.740432	0.009309
0.709659	1.03825		0.745931	0.009309
0.715158	1.03825		0.751429	0.009309
0.723232	1.02906		0.7571	0.009309
0.726156	1.03825		0.767925	0.000122
0.731652	1.02906		0.773424	0.000122
0.742652	1.01987		0.778923	0.000122
0.748151	1.0015		0.784422	0.009309
0.753649	0.992313		0.795502	0.000122
0.759148	0.992313		0.800918	0.000122
0.764644	0.992313		0.806417	0.000122
0.770145	0.983126		0.811915	0.009309
0.775642	0.983126		0.822913	0.000122
0.781143	0.964752		0.828412	0.009309
0.786642	0.964752		0.83391	0.018496
0.797639	0.964752		0.841986	0.027683
0.803138	0.964752		0.844908	0.018496
0.808636	0.946378		0.853067	0.018496
0.814135	0.937191		0.855902	0.018496
0.819634	0.937191		0.861404	0.018496
0.825133	0.928004		0.866902	0.027683
0.830631	0.928004		0.8779	0.03687
0.83613	0.928004		0.883399	0.03687
0.841629	0.918817		0.888897	0.03687
0.852626	0.928004		0.894396	0.03687
0.858125	0.928004		0.899895	0.03687
0.863624	0.90963		0.905393	0.027683
0.86912	0.918817		0.910892	0.027683
0.874621	0.90963		0.916391	0.027683
0.880119	0.918817		0.92189	0.018496
0.885618	0.900443		0.932887	0.009309
0.891802	0.900443		0.938386	0.009309
0.896613	0.900443		0.943884	0.009309
0.902115	0.891256		0.949469	0.009309
0.907613	0.900443		0.954968	0.009309
0.918611	0.891256		0.960466	0.009309
0.924109	0.882069		0.965965	0.009309
0.929608	0.882069		0.971464	0.018496
0.935107	0.882069		0.976963	0.018496
0.946104	0.872882		0.988046	0.009309
0.951603	0.882069		0.993459	0.009309
0.957102	0.872882		0.998955	0.009309
0.9626	0.882069		1.00446	0.018496
0.973597	0.872882		1.00995	0.018496
0.979096	0.872882		1.02147	0.009309
0.984595	0.863695		1.02638	0.027683
0.990179	0.863695		1.03188	0.018496
0.995677	0.854509		1.03739	0.027683
1.00109	0.854509		1.04288	0.018496
1.00668	0.863695		1.04838	0.018496
1.0121	0.863695		1.05389	0.018496
1.01759	0.854509		1.05939	0.018496
1.0231	0.845322		1.06489	0.027683
1.02859	0.836135		1.07039	0.027683
1.03959	0.836135		1.07588	0.027683
1.0451	0.826948		1.08139	0.027683
1.05059	0.826948		1.0869	0.027683
1.0561	0.826948		1.09238	0.027683
1.0616	0.836135		1.09788	0.027683
1.06709	0.836135		1.10339	0.03687
1.07259	0.817761		1.10889	0.03687
1.0781	0.817761		1.11989	0.03687
1.0836	0.817761		1.12538	0.027683
1.08909	0.826948		1.13088	0.03687
1.09459	0.817761		1.13638	0.03687
1.1001	0.817761		1.14189	0.027683
1.10559	0.826948		1.14738	0.03687
1.11109	0.826948		1.15288	0.03687
1.11659	0.826948		1.15839	0.027683
1.12209	0.817761		1.16388	0.03687
1.12759	0.817761		1.16938	0.027683
1.1331	0.817761		1.17488	0.03687
1.1386	0.808574		1.18039	0.046057
1.14409	0.799387		1.19138	0.046057
1.14959	0.799387		1.19689	0.03687
1.15509	0.799387		1.20238	0.03687
1.16059	0.799387		1.20788	0.03687
1.1661	0.799387		1.21338	0.03687
1.17159	0.799387		1.21889	0.03687
1.1771	0.7902		1.22439	0.03687
1.18259	0.799387		1.2299	0.03687
1.1881	0.799387		1.23538	0.03687
1.19361	0.799387		1.24088	0.055244
1.19909	0.799387		1.24639	0.046057
1.20459	0.7902		1.25188	0.055244
1.21009	0.799387		1.25739	0.046057
1.22109	0.817761		1.26289	0.046057
1.22856	0.817761		1.26839	0.055244
1.23209	0.817761		1.27388	0.055244
1.23759	0.817761		1.27938	0.046057
1.24309	0.817761		1.29038	0.06443
1.24859	0.817761		1.29588	0.06443
1.2541	0.826948		1.30138	0.06443
1.25961	0.826948		1.30689	0.055244
1.26509	0.826948		1.31239	0.055244
1.27059	0.817761		1.31788	0.055244
1.27609	0.817761		1.32338	0.06443
1.28159	0.808574		1.3289	0.055244
1.2871	0.817761		1.33439	0.06443
1.29259	0.817761		1.33988	0.06443
1.29809	0.817761		1.34539	0.073617
1.30359	0.817761		1.35088	0.082804
1.30909	0.817761		1.35806	0.082804
1.32009	0.808574		1.36188	0.073617
1.32559	0.808574		1.36739	0.082804
1.33109	0.808574		1.37288	0.082804
1.33659	0.817761		1.37838	0.082804
1.3421	0.808574		1.38388	0.082804
1.34759	0.808574		1.38938	0.082804
1.35309	0.817761		1.40039	0.082804
1.35859	0.808574		1.40589	0.091991
1.3641	0.817761		1.41138	0.101178
1.36959	0.817761		1.41688	0.110365
1.37509	0.817761		1.42238	0.119552
1.38059	0.826948		1.42788	0.119552
1.3861	0.826948		1.43338	0.119552
1.39159	0.826948		1.4389	0.128739
1.39786	0.817761		1.44439	0.128739
1.4026	0.817761		1.44988	0.128739
1.40809	0.808574		1.45538	0.137926
1.41359	0.808574		1.46089	0.147113
1.41909	0.799387		1.46639	0.1563
1.42459	0.799387		1.47189	0.1563
1.43009	0.799387		1.47738	0.1563
1.4356	0.799387		1.48289	0.1563
1.4411	0.799387		1.48838	0.147113
1.44659	0.799387		1.49388	0.137926
1.45209	0.799387		1.49938	0.137926
1.45759	0.799387		1.50489	0.147113
1.46309	0.808574		1.51038	0.147113
1.46859	0.808574		1.51589	0.147113
1.47409	0.799387		1.52688	0.147113
1.4796	0.799387		1.53238	0.137926
1.48509	0.808574		1.53788	0.128739
1.49059	0.799387		1.54338	0.128739
1.4961	0.808574		1.54888	0.137926
1.50159	0.799387		1.55439	0.137926
1.5071	0.7902		1.55989	0.137926
1.51259	0.7902		1.56539	0.137926
1.5181	0.799387		1.57089	0.147113
1.52359	0.799387		1.57638	0.137926
1.52909	0.808574		1.58188	0.137926
1.54009	0.808574		1.58739	0.128739
1.54559	0.808574		1.59289	0.137926
1.55109	0.808574		1.59838	0.137926
1.55659	0.826948		1.60389	0.137926
1.56209	0.817761		1.60939	0.137926
1.56759	0.817761		1.61489	0.147113
1.57309	0.808574		1.62039	0.147113
1.57859	0.808574		1.62588	0.147113
1.58409	0.799387		1.63139	0.137926
1.5896	0.808574		1.63688	0.147113
1.59509	0.808574		1.64239	0.147113
1.60059	0.799387		1.64789	0.137926
1.60609	0.808574		1.65338	0.137926
1.61159	0.808574		1.65888	0.137926
1.61709	0.808574		1.66439	0.128739
1.62259	0.808574		1.66989	0.119552
1.6281	0.808574		1.67539	0.128739
1.6336	0.799387		1.6809	0.128739
1.63909	0.799387		1.68639	0.137926
1.64459	0.799387		1.69188	0.137926
1.65009	0.799387		1.69738	0.128739
1.65559	0.7902		1.70288	0.137926
1.66109	0.7902		1.71388	0.137926
1.6666	0.7902		1.71939	0.137926
1.67209	0.7902		1.72488	0.128739
1.67759	0.7902		1.73038	0.128739
1.68309	0.7902		1.73588	0.137926
1.68859	0.799387		1.74139	0.137926
1.69411	0.799387		1.74689	0.128739
1.6996	0.799387		1.75238	0.128739
1.7051	0.7902		1.75788	0.128739
1.71059	0.7902		1.76338	0.137926
1.71609	0.7902		1.76888	0.137926
1.7216	0.7902		1.77438	0.137926
1.72709	0.7902		1.77988	0.128739
1.73483	0.7902		1.78539	0.137926
1.7381	0.7902		1.79088	0.147113
1.7436	0.7902		1.79639	0.147113
1.75459	0.7902		1.80188	0.1563
1.76009	0.799387		1.80739	0.147113
1.76559	0.799387		1.81288	0.165487
1.77109	0.799387		1.81838	0.1563
1.7766	0.799387		1.82389	0.1563
1.78209	0.799387		1.82939	0.1563
1.78759	0.7902		1.8349	0.165487
1.79311	0.7902		1.84039	0.165487
1.79859	0.7902		1.84589	0.174674
1.80409	0.7902		1.85138	0.174674
1.80959	0.7902		1.85689	0.165487
1.8151	0.7902		1.86366	0.165487
1.8206	0.7902		1.86788	0.165487
1.82609	0.781013		1.87888	0.165487
1.83159	0.7902		1.88438	0.165487
1.83709	0.799387		1.88989	0.174674
1.84259	0.808574		1.89539	0.174674
1.8536	0.808574		1.90089	0.174674
1.85909	0.817761		1.90638	0.193048
1.8646	0.817761		1.91188	0.193048
1.87009	0.817761		1.91739	0.183861
1.87559	0.826948		1.92289	0.193048
1.88109	0.817761		1.93389	0.202235
1.88659	0.817761		1.93938	0.220609
1.89211	0.817761		1.94488	0.211422
1.89759	0.826948		1.95038	0.211422
1.90328	0.817761		1.95588	0.220609
1.90859	0.817761		1.96138	0.211422
1.9141	0.808574		1.96688	0.220609
1.9196	0.817761		1.97239	0.220609
1.92509	0.817761		1.97788	0.229796
1.9306	0.826948		1.98338	0.238983
1.93609	0.826948		1.98888	0.238983
1.94159	0.826948		1.99438	0.238983
1.94709	0.826948		1.99988	0.24817
1.95259	0.836135		2.00538	0.24817
1.9581	0.826948		2.01089	0.238983
1.9636	0.826948		2.01638	0.238983
1.9691	0.836135		2.02189	0.24817
1.97459	0.836135		2.02738	0.257356
1.98009	0.826948		2.03288	0.266543
1.9911	0.836135		2.03838	0.266543
1.99659	0.845322		2.04389	0.266543
2.0021	0.854509		2.04967	0.266543
2.00759	0.854509		2.05488	0.266543
2.01309	0.845322		2.06038	0.27573
2.01859	0.854509		2.06588	0.27573
2.02409	0.854509		2.07138	0.284917
2.02961	0.863695		2.07688	0.284917
2.03509	0.863695		2.08239	0.27573
2.0406	0.863695		2.08789	0.284917
2.0461	0.854509		2.09338	0.27573
2.0516	0.863695		2.09888	0.27573
2.0571	0.863695		2.10438	0.27573
2.06259	0.863695		2.11539	0.294104
2.0681	0.863695		2.12089	0.294104
2.0736	0.863695		2.12639	0.294104
2.0791	0.863695		2.13189	0.284917
2.09009	0.872882		2.13738	0.294104
2.09559	0.882069		2.14288	0.284917
2.10109	0.882069		2.14839	0.294104
2.1066	0.882069		2.15389	0.284917
2.11209	0.882069		2.15938	0.284917
2.1176	0.882069		2.16488	0.294104
2.1231	0.882069		2.17039	0.284917
2.1286	0.882069		2.17588	0.294104
2.13409	0.891256		2.18139	0.303291
2.13959	0.882069		2.18688	0.303291
2.14509	0.891256		2.19239	0.303291
2.1506	0.891256		2.2005	0.303291
2.1561	0.900443		2.20338	0.303291
2.1616	0.891256		2.20889	0.312478
2.16709	0.900443		2.21438	0.303291
2.17259	0.900443		2.21988	0.312478
2.17809	0.900443		2.22538	0.303291
2.18359	0.891256		2.23088	0.312478
2.18909	0.891256		2.23639	0.303291
2.1946	0.90963		2.24189	0.312478
2.20009	0.900443		2.24738	0.312478
2.2056	0.90963		2.25289	0.312478
2.21109	0.900443		2.25839	0.312478
2.21659	0.900443		2.26389	0.303291
2.22209	0.900443		2.26938	0.303291
2.22759	0.90963		2.27489	0.303291
2.2331	0.90963		2.28038	0.312478
2.24032	0.918817		2.28588	0.312478
2.24409	0.918817		2.29141	0.312478
2.2496	0.928004		2.30238	0.312478
2.25509	0.918817		2.30789	0.303291
2.2606	0.928004		2.31339	0.312478
2.26609	0.937191		2.31889	0.312478
2.2716	0.937191		2.32438	0.303291
2.28259	0.928004		2.32988	0.303291
2.2881	0.928004		2.33538	0.312478
2.29359	0.928004		2.34088	0.312478
2.29909	0.928004		2.34638	0.303291
2.30459	0.937191		2.35189	0.303291
2.3101	0.928004		2.35738	0.303291
2.31559	0.928004		2.36288	0.312478
2.3211	0.937191		2.36884	0.312478
2.32659	0.937191		2.37388	0.312478
2.33209	0.928004		2.37938	0.312478
2.33759	0.918817		2.38489	0.321665
2.3431	0.928004		2.39039	0.321665
2.34859	0.937191		2.39588	0.312478
2.35409	0.937191		2.40138	0.312478
2.3596	0.937191		2.40688	0.312478
2.36509	0.928004		2.41238	0.312478
2.3706	0.928004		2.41788	0.312478
2.37609	0.928004		2.4234	0.312478
2.3816	0.928004		2.42889	0.312478
2.3871	0.928004		2.43438	0.312478
2.39259	0.928004		2.43988	0.312478
2.40359	0.928004		2.44538	0.312478
2.40909	0.928004		2.45089	0.312478
2.41459	0.918817		2.45638	0.312478
2.42009	0.918817		2.46189	0.312478
2.42576	0.90963		2.46738	0.312478
2.43109	0.928004		2.47288	0.321665
2.43659	0.928004		2.48388	0.321665
2.4421	0.928004		2.48938	0.312478
2.44759	0.918817		2.49488	0.312478
2.45309	0.918817		2.50038	0.312478
2.4586	0.928004		2.50589	0.303291
2.4641	0.918817		2.51138	0.312478
2.46959	0.928004		2.51688	0.303291
2.47509	0.928004		2.52238	0.303291
2.48061	0.928004		2.52788	0.312478
2.48609	0.937191		2.53338	0.312478
2.49159	0.928004		2.53889	0.312478
2.49711	0.928004		2.54439	0.321665
2.5026	0.928004		2.54998	0.330852
2.5081	0.928004		2.55538	0.321665
2.5136	0.918817		2.56088	0.321665
2.51909	0.918817		2.56638	0.330852
2.52459	0.918817		2.57189	0.330852
2.5301	0.90963		2.57739	0.330852
2.54109	0.900443		2.58288	0.321665
2.54659	0.90963		2.58838	0.321665
2.55209	0.90963		2.59388	0.312478
2.55759	0.900443		2.59938	0.321665
2.56309	0.900443		2.60488	0.321665
2.56859	0.900443		2.61038	0.330852
2.57688	0.90963		2.61589	0.330852
2.57961	0.900443		2.62138	0.330852
2.5851	0.900443		2.62689	0.330852
2.59059	0.900443		2.63238	0.330852
2.5961	0.891256		2.63788	0.330852
2.6016	0.900443		2.64338	0.321665
2.60709	0.900443		2.64889	0.312478
2.6126	0.900443		2.65439	0.303291
2.61809	0.900443		2.6599	0.312478
2.62359	0.900443		2.66539	0.312478
2.62909	0.900443		2.67088	0.312478
2.64009	0.900443		2.67638	0.312478
2.64559	0.900443		2.68188	0.312478
2.65109	0.90963		2.69288	0.321665
2.65659	0.900443		2.69838	0.321665
2.66209	0.900443		2.70539	0.312478
2.66759	0.891256		2.70938	0.321665
2.67309	0.900443		2.71488	0.321665
2.6786	0.900443		2.72038	0.321665
2.6841	0.900443		2.72588	0.303291
2.68959	0.900443		2.73138	0.312478
2.6951	0.891256		2.73689	0.303291
2.70059	0.891256		2.74788	0.312478
2.70609	0.891256		2.75338	0.303291
2.71159	0.891256		2.75888	0.303291
2.71709	0.891256		2.76439	0.294104
2.7226	0.891256		2.76988	0.303291
2.72809	0.891256		2.77538	0.294104
2.73359	0.891256		2.78088	0.294104
2.73909	0.882069		2.7864	0.284917
2.74541	0.891256		2.79188	0.284917
2.75009	0.891256		2.79739	0.294104
2.7556	0.900443		2.80289	0.294104
2.7611	0.891256		2.80838	0.294104
2.76659	0.900443		2.81389	0.294104
2.77209	0.900443		2.81938	0.303291
2.77759	0.900443		2.82488	0.294104
2.78309	0.891256		2.83038	0.294104
2.78859	0.891256		2.83588	0.294104
2.79409	0.882069		2.84688	0.294104
2.7996	0.891256		2.85239	0.303291
2.80509	0.891256		2.85788	0.294104
2.81059	0.900443		2.86338	0.294104
2.81609	0.900443		2.86889	0.294104
2.82159	0.900443		2.87439	0.294104
2.8271	0.900443		2.87989	0.303291
2.83259	0.891256		2.88543	0.303291
2.83809	0.900443		2.89088	0.294104
2.84359	0.900443		2.89639	0.284917
2.84909	0.891256		2.90188	0.284917
2.8546	0.891256		2.90738	0.294104
2.86009	0.891256		2.91289	0.284917
2.86559	0.891256		2.91839	0.294104
2.8711	0.891256		2.92388	0.294104
2.8766	0.882069		2.92938	0.294104
2.88759	0.882069		2.93488	0.284917
2.8931	0.882069		2.94039	0.284917
2.89859	0.882069		2.94589	0.284917
2.90409	0.872882		2.95139	0.294104
2.9096	0.863695		2.95689	0.284917
2.9151	0.863695		2.96238	0.294104
2.92059	0.863695		2.96788	0.284917
2.92611	0.863695		2.97888	0.27573
2.93159	0.854509		2.98438	0.266543
2.93709	0.854509		2.98989	0.27573
2.94259	0.854509		2.99539	0.27573
2.9481	0.854509		3.00088	0.257356
2.95359	0.854509		3.00638	0.257356
2.95909	0.854509		3.01188	0.266543
2.9646	0.854509		3.01738	0.266543
2.97009	0.845322		3.02288	0.266543
2.9756	0.845322		3.02839	0.257356
2.98109	0.845322		3.03388	0.257356
2.98661	0.854509		3.04217	0.24817
2.99209	0.854509		3.04488	0.24817
2.99759	0.845322		3.05038	0.24817
3.0031	0.854509		3.05588	0.24817
3.0086	0.845322		3.06139	0.238983
3.0141	0.845322		3.06689	0.238983
3.01959	0.836135		3.07239	0.257356
3.0251	0.845322		3.07788	0.257356
3.03059	0.845322		3.08338	0.257356
3.0361	0.854509		3.08888	0.24817
3.04709	0.845322		3.09438	0.257356
3.0526	0.845322		3.09989	0.257356
3.05809	0.854509		3.10539	0.266543
3.0636	0.854509		3.1109	0.257356
3.06909	0.845322		3.11638	0.257356
3.0746	0.845322		3.12188	0.24817
3.08224	0.845322		3.1274	0.24817
3.08559	0.845322		3.13288	0.24817
3.09109	0.845322		3.13838	0.24817
3.0966	0.836135		3.14389	0.24817
3.1021	0.836135		3.14938	0.238983
3.10759	0.836135		3.15488	0.24817
3.1131	0.836135		3.16038	0.24817
3.11859	0.826948		3.16588	0.24817
3.1241	0.836135		3.17138	0.24817
3.1296	0.836135		3.17689	0.238983
3.1351	0.836135		3.18239	0.24817
3.14609	0.836135		3.18788	0.24817
3.15159	0.836135		3.19339	0.238983
3.15709	0.836135		3.19888	0.238983
3.16259	0.836135		3.20438	0.238983
3.16809	0.826948		3.21038	0.24817
3.17359	0.826948		3.21538	0.24817
3.17909	0.836135		3.22089	0.24817
3.1846	0.826948		3.22638	0.257356
3.19009	0.826948		3.23189	0.257356
3.19559	0.826948		3.23738	0.24817
3.2011	0.826948		3.24288	0.24817
3.20659	0.826948		3.24839	0.24817
3.2121	0.817761		3.25388	0.24817
3.21759	0.817761		3.25938	0.24817
3.22309	0.817761		3.26488	0.238983
3.22859	0.799387		3.27038	0.24817
3.23409	0.808574		3.27588	0.238983
3.24509	0.817761		3.28138	0.238983
3.25068	0.808574		3.28688	0.238983
3.25609	0.817761		3.2924	0.238983
3.26159	0.808574		3.29788	0.24817
3.26709	0.799387		3.30338	0.24817
3.27259	0.799387		3.30888	0.24817
3.27809	0.799387		3.31438	0.24817
3.2836	0.799387		3.31989	0.24817
3.2891	0.799387		3.32538	0.24817
3.29459	0.7902		3.33088	0.238983
3.30009	0.781013		3.33638	0.24817
3.30559	0.771826		3.34188	0.24817
3.31109	0.781013		3.34739	0.24817
3.31659	0.781013		3.35289	0.238983
3.3221	0.781013		3.35839	0.229796
3.3276	0.7902		3.36388	0.238983
3.33859	0.7902		3.36939	0.24817
3.34409	0.7902		3.38038	0.229796
3.34959	0.7902		3.38589	0.229796
3.35509	0.799387		3.39138	0.24817
3.36059	0.7902		3.39688	0.24817
3.3661	0.7902		3.40239	0.24817
3.37159	0.781013		3.40789	0.24817
3.37711	0.781013		3.41338	0.24817
3.38259	0.771826		3.4189	0.24817
3.38809	0.771826		3.42438	0.24817
3.3936	0.771826		3.42989	0.24817
3.39909	0.762639		3.43538	0.238983
3.4046	0.762639		3.44089	0.238983
3.41009	0.762639		3.44639	0.238983
3.41559	0.771826		3.45188	0.24817
3.42109	0.771826		3.45738	0.238983
3.42659	0.771826		3.46288	0.24817
3.4376	0.781013		3.46838	0.238983
3.4431	0.781013		3.47939	0.24817
3.44859	0.771826		3.48489	0.24817
3.45409	0.771826		3.49038	0.238983
3.45959	0.771826		3.49589	0.229796
3.46509	0.762639		3.50138	0.24817
3.47059	0.771826		3.50689	0.24817
3.47611	0.771826		3.51238	0.238983
3.48159	0.762639		3.51789	0.238983
3.48709	0.762639		3.52338	0.24817
3.49259	0.771826		3.52888	0.24817
3.4981	0.771826		3.53438	0.238983
3.5036	0.771826		3.53988	0.238983
3.50909	0.771826		3.54687	0.238983
3.5146	0.771826		3.55088	0.238983
3.52009	0.771826		3.55639	0.24817
3.52559	0.771826		3.56738	0.24817
3.5366	0.762639		3.57288	0.229796
3.54209	0.762639		3.57838	0.229796
3.54759	0.753452		3.58388	0.238983
3.5531	0.753452		3.58939	0.229796
3.5586	0.744265		3.59489	0.238983
3.56409	0.753452		3.60038	0.238983
3.56959	0.753452		3.60589	0.229796
3.57511	0.753452		3.61138	0.229796
3.58059	0.753452		3.61688	0.238983
3.59159	0.762639		3.62238	0.24817
3.59709	0.744265		3.62789	0.24817
3.60259	0.744265		3.63339	0.238983
3.60809	0.753452		3.63888	0.238983
3.61359	0.753452		3.64438	0.238983
3.6191	0.744265		3.64988	0.238983
3.62459	0.753452		3.65538	0.229796
3.6301	0.753452		3.66089	0.238983
3.63559	0.744265		3.66639	0.238983
3.64111	0.744265		3.67189	0.24817
3.6466	0.744265		3.67738	0.24817
3.65209	0.735078		3.68289	0.24817
3.65759	0.735078		3.6884	0.238983
3.66309	0.744265		3.69388	0.238983
3.66861	0.735078		3.69938	0.24817
3.67409	0.744265		3.70488	0.24817
3.67959	0.744265		3.71039	0.24817
3.68509	0.744265		3.72138	0.238983
3.69059	0.744265		3.72689	0.24817
3.70159	0.735078		3.73238	0.24817
3.7071	0.735078		3.73803	0.238983
3.71259	0.735078		3.74338	0.238983
3.71809	0.735078		3.74889	0.238983
3.7236	0.735078		3.75439	0.238983
3.72909	0.735078		3.75989	0.238983
3.73459	0.744265		3.76538	0.294104
3.74011	0.744265		3.77089	0.27573
3.7456	0.735078		3.77639	0.24817
3.75109	0.735078		3.78188	0.24817
3.75659	0.744265		3.79288	0.238983
3.76225	0.744265		3.79838	0.238983
3.76759	0.735078		3.80388	0.229796
3.77309	0.735078		3.80938	0.229796
3.77859	0.725891		3.81489	0.238983
3.78409	0.725891		3.82039	0.238983
3.78959	0.725891		3.82589	0.238983
3.80059	0.735078		3.83139	0.238983
3.80609	0.735078		3.83688	0.229796
3.81159	0.744265		3.84238	0.229796
3.8171	0.744265		3.84789	0.229796
3.82259	0.735078		3.85338	0.229796
3.82809	0.735078		3.85889	0.229796
3.8336	0.735078		3.86438	0.229796
3.83909	0.744265		3.86988	0.220609
3.84459	0.735078		3.87538	0.220609
3.85009	0.735078		3.88334	0.220609
3.8556	0.725891		3.89189	0.220609
3.8611	0.725891		3.89739	0.220609
3.86659	0.725891		3.90288	0.220609
3.87209	0.735078		3.90838	0.229796
3.87759	0.735078		3.91388	0.220609
3.88309	0.725891		3.91939	0.220609
3.88859	0.725891		3.92488	0.220609
3.8941	0.735078		3.93038	0.229796
3.8996	0.735078		3.93589	0.220609
3.90509	0.735078		3.94139	0.229796
3.91059	0.725891		3.94688	0.229796
3.91609	0.735078		3.95238	0.229796
3.92447	0.725891		3.9579	0.229796
3.92709	0.725891		3.96338	0.220609
3.9326	0.725891		3.96889	0.220609
3.93809	0.716704		3.97439	0.229796
3.9436	0.716704		3.97988	0.238983
3.94909	0.716704		3.98539	0.238983
3.9546	0.716704		3.99088	0.24817
3.96009	0.725891		3.99639	0.229796
3.96559	0.716704		4.00188	0.229796
3.9711	0.707517		4.00739	0.220609
3.97659	0.707517		4.01838	0.229796
3.98209	0.69833		4.02388	0.229796
3.98759	0.707517		4.02938	0.229796
3.99309	0.716704		4.03489	0.229796
3.99859	0.707517		4.04039	0.229796
4.0041	0.69833		4.04589	0.229796
4.0096	0.69833		4.05167	0.238983
4.01509	0.69833		4.05689	0.238983
4.02059	0.69833		4.06238	0.238983
4.02609	0.707517		4.06788	0.238983
4.03159	0.689143		4.07338	0.238983
4.0371	0.689143		4.07888	0.238983
4.0426	0.689143		4.08439	0.24817
4.04809	0.679956		4.08988	0.238983
4.05359	0.679956		4.09538	0.238983
4.05909	0.689143		4.10088	0.238983
4.06459	0.679956		4.10638	0.229796
4.07559	0.689143		4.11739	0.238983
4.0811	0.679956		4.12289	0.238983
4.0866	0.679956		4.12839	0.238983
4.0929	0.689143		4.13388	0.238983
4.09759	0.689143		4.13938	0.238983
4.10309	0.689143		4.14488	0.238983
4.10859	0.679956		4.15038	0.238983
4.11409	0.679956		4.15589	0.229796
4.1196	0.679956		4.16139	0.238983
4.12509	0.679956		4.16688	0.24817
4.13059	0.670769		4.17238	0.24817
4.13609	0.670769		4.17788	0.24817
4.14159	0.679956		4.18339	0.24817
4.14709	0.679956		4.18888	0.238983
4.15259	0.661583		4.19438	0.238983
4.1581	0.670769		4.19989	0.24817
4.1636	0.670769		4.20539	0.238983
4.1691	0.670769		4.21088	0.24817
4.1746	0.670769		4.21639	0.229796
4.18009	0.670769		4.22188	0.229796
4.1856	0.670769		4.22738	0.238983
4.1911	0.670769		4.23288	0.238983
4.1966	0.679956		4.23839	0.238983
4.20209	0.670769		4.24938	0.220609
4.2076	0.670769		4.25489	0.229796
4.21309	0.679956		4.26038	0.229796
4.21859	0.670769		4.26588	0.220609
4.2241	0.679956		4.27139	0.220609
4.2296	0.679956		4.27689	0.229796
4.2351	0.679956		4.28238	0.220609
4.24059	0.670769		4.28788	0.211422
4.24609	0.670769		4.29338	0.229796
4.25159	0.661583		4.29888	0.220609
4.25709	0.679956		4.30438	0.220609
4.2626	0.679956		4.30988	0.220609
4.26809	0.670769		4.31539	0.220609
4.2736	0.679956		4.32088	0.229796
4.27909	0.670769		4.32638	0.229796
4.29009	0.670769		4.33189	0.220609
4.29559	0.661583		4.33738	0.229796
4.30109	0.661583		4.34288	0.220609
4.30659	0.661583		4.34839	0.229796
4.3121	0.670769		4.35389	0.220609
4.31759	0.670769		4.35938	0.229796
4.3231	0.670769		4.36488	0.211422
4.32859	0.670769		4.3704	0.220609
4.33409	0.670769		4.37588	0.202235
4.33959	0.670769		4.38138	0.202235
4.3451	0.661583		4.3884	0.202235
4.35059	0.661583		4.39239	0.202235
4.35609	0.661583		4.40338	0.202235
4.36159	0.661583		4.40888	0.202235
4.36709	0.661583		4.41438	0.202235
4.37259	0.661583		4.41989	0.202235
4.37809	0.661583		4.42539	0.202235
4.3836	0.661583		4.43088	0.211422
4.38909	0.661583		4.43638	0.202235
4.39459	0.652396		4.44189	0.202235
4.40009	0.652396		4.44738	0.202235
4.40559	0.652396		4.45288	0.193048
4.4111	0.652396		4.45838	0.202235
4.41659	0.661583		4.46389	0.202235
4.42209	0.661583		4.47489	0.193048
4.42976	0.661583		4.48038	0.193048
4.43309	0.670769		4.48588	0.193048
4.43859	0.661583		4.49138	0.183861
4.44409	0.661583		4.49688	0.183861
4.44959	0.661583		4.50239	0.183861
4.45509	0.661583		4.50789	0.174674
4.4606	0.661583		4.5134	0.174674
4.46609	0.652396		4.51889	0.183861
4.47159	0.652396		4.52438	0.193048
4.47709	0.652396		4.52989	0.183861
4.48259	0.643209		4.53539	0.183861
4.4881	0.652396		4.54089	0.183861
4.4936	0.652396		4.54638	0.183861
4.4991	0.643209		4.55188	0.193048
4.50459	0.652396		4.55738	0.193048
4.51009	0.652396		4.56288	0.202235
4.51559	0.634022		4.57388	0.193048
4.52109	0.634022		4.57938	0.193048
4.5266	0.652396		4.58488	0.193048
4.53209	0.652396		4.59038	0.193048
4.5376	0.661583		4.59588	0.193048
4.54309	0.652396		4.60138	0.183861
4.55409	0.652396		4.60688	0.183861
4.55959	0.652396		4.61239	0.174674
4.56509	0.652396		4.61789	0.174674
4.5706	0.652396		4.62338	0.165487
4.57609	0.652396		4.62888	0.174674
4.58159	0.652396		4.63438	0.174674
4.58709	0.661583		4.63992	0.174674
4.59261	0.661583		4.64538	0.174674
4.59809	0.652396		4.65089	0.165487
4.60359	0.652396		4.65638	0.165487
4.60909	0.661583		4.66188	0.165487
4.61459	0.652396		4.66739	0.165487
4.6201	0.652396		4.67288	0.174674
4.62559	0.652396		4.67838	0.183861
4.63109	0.652396		4.68388	0.174674
4.63659	0.652396		4.68939	0.174674
4.6421	0.652396		4.69488	0.174674
4.6531	0.652396		4.70038	0.174674
4.65859	0.652396		4.70588	0.174674
4.66409	0.652396		4.71139	0.183861
4.6696	0.652396		4.71688	0.183861
4.6751	0.652396		4.72485	0.183861
4.6806	0.643209		4.72788	0.174674
4.6861	0.643209		4.73338	0.165487
4.69161	0.652396		4.73888	0.165487
4.69709	0.643209		4.74438	0.165487
4.70259	0.643209		4.74988	0.1563
4.70809	0.643209		4.75538	0.165487
4.71359	0.652396		4.76088	0.165487
4.71909	0.643209		4.7664	0.165487
4.7246	0.652396		4.77188	0.174674
4.73009	0.643209		4.77738	0.165487
4.73559	0.652396		4.78288	0.174674
4.74109	0.634022		4.78838	0.174674
4.75209	0.643209		4.79389	0.174674
4.7576	0.643209		4.79938	0.183861
4.76309	0.643209		4.80489	0.165487
4.76859	0.652396		4.81038	0.165487
4.77409	0.643209		4.81588	0.174674
4.77959	0.643209		4.82139	0.165487
4.78509	0.634022		4.82688	0.165487
4.7906	0.624835		4.83238	0.165487
4.7961	0.634022		4.83788	0.1563
4.80159	0.624835		4.84339	0.165487
4.80709	0.634022		4.84888	0.174674
4.81259	0.624835		4.85438	0.174674
4.81809	0.624835		4.85988	0.174674
4.82359	0.624835		4.86538	0.165487
4.82909	0.624835		4.87088	0.165487
4.8346	0.624835		4.88189	0.165487
4.84009	0.624835		4.88738	0.1563
4.84559	0.615648		4.89312	0.1563
4.85109	0.615648		4.89838	0.165487
4.85659	0.615648		4.90388	0.165487
4.86759	0.615648		4.90939	0.165487
4.8731	0.615648		4.91488	0.165487
4.87859	0.615648		4.92038	0.165487
4.8841	0.615648		4.92588	0.174674
4.88959	0.606461		4.93138	0.174674
4.89509	0.615648		4.93688	0.165487
4.90059	0.615648		4.94238	0.1563
4.90609	0.606461		4.94789	0.165487
4.9116	0.606461		4.95339	0.165487
4.91709	0.615648		4.95889	0.165487
4.92259	0.606461		4.96439	0.174674
4.92809	0.615648		4.96988	0.165487
4.93492	0.615648		4.98088	0.165487
4.93909	0.615648		4.98639	0.165487
4.9501	0.606461		4.99189	0.174674
4.95559	0.606461		4.99738	0.165487
4.96109	0.606461		5.00288	0.165487
4.96659	0.606461		5.00838	0.174674
4.9721	0.606461		5.01389	0.174674
4.97759	0.606461		5.01939	0.174674
4.9831	0.597274		5.02488	0.174674
4.98861	0.597274		5.03039	0.174674
4.9941	0.597274		5.03588	0.183861
4.99959	0.597274		5.04138	0.174674
5.00509	0.597274		5.04688	0.193048
5.01059	0.597274		5.05238	0.183861
5.01609	0.597274		5.05789	0.183861
5.0216	0.597274		5.06338	0.174674
5.0271	0.588087		5.06888	0.174674
5.03259	0.588087		5.07988	0.183861
5.0381	0.597274		5.08538	0.174674
5.04909	0.597274		5.09088	0.174674
5.05459	0.588087		5.09638	0.174674
5.0601	0.597274		5.10188	0.174674
5.06559	0.588087		5.10739	0.174674
5.07109	0.5789		5.11288	0.183861
5.0766	0.588087		5.11838	0.183861
5.08209	0.569713		5.12388	0.174674
5.0876	0.5789		5.12938	0.174674
5.09309	0.5789		5.13489	0.183861
5.0986	0.588087		5.14038	0.174674
5.10409	0.588087		5.14589	0.174674
5.10959	0.588087		5.15138	0.174674
5.11509	0.588087		5.15688	0.174674
5.12059	0.588087		5.16238	0.183861
5.12609	0.588087		5.16788	0.193048
5.13159	0.5789		5.17888	0.165487
5.13709	0.569713		5.18439	0.174674
5.1481	0.5789		5.18989	0.165487
5.1536	0.5789		5.19538	0.174674
5.15909	0.5789		5.20088	0.165487
5.16459	0.588087		5.20638	0.165487
5.17009	0.5789		5.21188	0.174674
5.1756	0.588087		5.21739	0.165487
5.18109	0.588087		5.22288	0.165487
5.18661	0.5789		5.22976	0.165487
5.19209	0.588087		5.23388	0.165487
5.19759	0.5789		5.23939	0.165487
5.20309	0.588087		5.24488	0.165487
5.20859	0.588087		5.25038	0.1563
5.2141	0.588087		5.25589	0.1563
5.2196	0.5789		5.26138	0.1563
5.22509	0.5789		5.27238	0.1563
5.23059	0.588087		5.27788	0.1563
5.23609	0.5789		5.28338	0.1563
5.24709	0.588087		5.28888	0.1563
5.2526	0.588087		5.29439	0.1563
5.25809	0.5789		5.29988	0.1563
5.2636	0.588087		5.30538	0.1563
5.27178	0.5789		5.31089	0.165487
5.27459	0.5789		5.31639	0.165487
5.2801	0.588087		5.32188	0.174674
5.2856	0.588087		5.32738	0.174674
5.2911	0.5789		5.33289	0.174674
5.29659	0.5789		5.33838	0.174674
5.30209	0.5789		5.34388	0.174674
5.30759	0.5789		5.34938	0.165487
5.3131	0.569713		5.35488	0.174674
5.31859	0.5789		5.36038	0.165487
5.32409	0.569713		5.37139	0.165487
5.3296	0.569713		5.37688	0.174674
5.33509	0.569713		5.38238	0.165487
5.34609	0.569713		5.38788	0.1563
5.35159	0.569713		5.39338	0.165487
5.35709	0.569713		5.3989	0.1563
5.36259	0.569713		5.40439	0.1563
5.3681	0.569713		5.4099	0.165487
5.37359	0.569713		5.41538	0.165487
5.37909	0.569713		5.42088	0.174674
5.3846	0.569713		5.42638	0.174674
5.39009	0.569713		5.43188	0.165487
5.39559	0.560526		5.43738	0.1563
5.4011	0.560526		5.44289	0.1563
5.40659	0.569713		5.44839	0.165487
5.4176	0.569713		5.45388	0.165487
5.42309	0.569713		5.45938	0.1563
5.42859	0.560526		5.47038	0.165487
5.43409	0.560526		5.47588	0.165487
5.44022	0.560526		5.48138	0.165487
5.44509	0.569713		5.48688	0.165487
5.45059	0.569713		5.49238	0.174674
5.45609	0.569713		5.49788	0.174674
5.46159	0.560526		5.50339	0.174674
5.46709	0.569713		5.50889	0.174674
5.47259	0.560526		5.51438	0.165487
5.4781	0.569713		5.51989	0.165487
5.4836	0.569713		5.52538	0.165487
5.48909	0.569713		5.53088	0.174674
5.49459	0.569713		5.53639	0.165487
5.50009	0.560526		5.54188	0.165487
5.50559	0.560526		5.54738	0.1563
5.51109	0.560526		5.55288	0.1563
5.5166	0.560526		5.55839	0.1563
5.52211	0.560526		5.56662	0.165487
5.52759	0.560526		5.56938	0.165487
5.53309	0.551339		5.57488	0.147113
5.53859	0.542152		5.58038	0.147113
5.54409	0.551339		5.58588	0.147113
5.54959	0.560526		5.59138	0.147113
5.55511	0.560526		5.60238	0.147113
5.56059	0.551339		5.60788	0.1563
5.56609	0.551339		5.61338	0.1563
5.57159	0.551339		5.61888	0.147113
5.57709	0.542152		5.62438	0.147113
5.58262	0.560526		5.62988	0.1563
5.58809	0.560526		5.63539	0.1563
5.5936	0.551339		5.64089	0.1563
5.5991	0.551339		5.64638	0.165487
5.60459	0.551339		5.65188	0.1563
5.61559	0.542152		5.65738	0.165487
5.62109	0.542152		5.66288	0.165487
5.62659	0.532965		5.66839	0.165487
5.6321	0.532965		5.67389	0.1563
5.63759	0.532965		5.67938	0.1563
5.64309	0.542152		5.68488	0.147113
5.64859	0.532965		5.69039	0.1563
5.65409	0.532965		5.69588	0.147113
5.65959	0.532965		5.70138	0.147113
5.66509	0.532965		5.70688	0.147113
5.6706	0.523778		5.71238	0.147113
5.67609	0.523778		5.71788	0.147113
5.68159	0.523778		5.72888	0.137926
5.68709	0.532965		5.73988	0.137926
5.69259	0.523778		5.74538	0.128739
5.69809	0.523778		5.75089	0.128739
5.7036	0.523778		5.75638	0.128739
5.70909	0.514591		5.76188	0.128739
5.71459	0.514591		5.77288	0.128739
5.72009	0.514591		5.77838	0.128739
5.72559	0.514591		5.78388	0.128739
5.73109	0.514591		5.78938	0.137926
5.73661	0.523778		5.79488	0.128739
5.7421	0.514591		5.80038	0.137926
5.74759	0.523778		5.80588	0.137926
5.75309	0.523778		5.8114	0.128739
5.75859	0.523778		5.81688	0.128739
5.76409	0.523778		5.82239	0.128739
5.7696	0.523778		5.82789	0.119552
5.77711	0.523778		5.83338	0.119552
5.7806	0.523778		5.83889	0.128739
5.7861	0.523778		5.84438	0.119552
5.79709	0.514591		5.84988	0.110365
5.80259	0.514591		5.85538	0.128739
5.80809	0.514591		5.86089	0.128739
5.81359	0.514591		5.87188	0.119552
5.8191	0.514591		5.87738	0.119552
5.82459	0.523778		5.88288	0.119552
5.83009	0.523778		5.88838	0.110365
5.8356	0.514591		5.89388	0.119552
5.84109	0.505404		5.89939	0.110365
5.84659	0.505404		5.90488	0.119552
5.8521	0.505404		5.91038	0.119552
5.85759	0.505404		5.91606	0.110365
5.8631	0.505404		5.92138	0.119552
5.86859	0.496217		5.92689	0.119552
5.87409	0.505404		5.93239	0.110365
5.87959	0.505404		5.93789	0.110365
5.88509	0.48703		5.94338	0.110365
5.89609	0.477843		5.94888	0.119552
5.90159	0.48703		5.95438	0.110365
5.90709	0.496217		5.95988	0.119552
5.91259	0.505404		5.96538	0.119552
5.91809	0.496217		5.97089	0.119552
5.92359	0.48703		5.97639	0.119552
5.9291	0.48703		5.98188	0.128739
5.9346	0.477843		5.98738	0.128739
5.94009	0.477843		5.99288	0.128739
5.94561	0.477843		5.99838	0.128739
5.95109	0.48703		6.00939	0.119552
5.95687	0.477843		6.01488	0.128739
5.96209	0.477843		6.02038	0.119552
5.9676	0.477843		6.02588	0.128739
5.9731	0.477843		6.03138	0.119552
5.97859	0.48703		6.03688	0.128739
5.98409	0.48703		6.04238	0.128739
5.98959	0.48703		6.04789	0.128739
5.99509	0.496217		6.05338	0.128739
6.00059	0.496217		6.05888	0.119552
6.0061	0.496217		6.06438	0.119552
6.01159	0.496217		6.07154	0.119552
6.0171	0.496217		6.07538	0.119552
6.02259	0.505404		6.08088	0.110365
6.02809	0.496217		6.08638	0.119552
6.03359	0.496217		6.09189	0.119552
6.03909	0.48703		6.09739	0.119552
6.04459	0.496217		6.10288	0.110365
6.05009	0.48703		6.10838	0.119552
6.06109	0.48703		6.11389	0.119552
6.06659	0.477843		6.11938	0.110365
6.07209	0.477843		6.12489	0.119552
6.07759	0.477843		6.13038	0.119552
6.0831	0.477843		6.13588	0.110365
6.08859	0.477843		6.14138	0.119552
6.09409	0.477843		6.14688	0.119552
6.09959	0.477843		6.15238	0.119552
6.10509	0.477843		6.15788	0.119552
6.1106	0.477843		6.16338	0.110365
6.11609	0.468656		6.16889	0.119552
6.1216	0.477843		6.17438	0.119552
6.12709	0.48703		6.17988	0.119552
6.1326	0.477843		6.18538	0.119552
6.13809	0.477843		6.19089	0.119552
6.14359	0.477843		6.19639	0.110365
6.14909	0.477843		6.20189	0.110365
6.15459	0.477843		6.20739	0.110365
6.1601	0.468656		6.21289	0.119552
6.16559	0.477843		6.21839	0.110365
6.17109	0.468656		6.22388	0.110365
6.17659	0.450283		6.22938	0.110365
6.18209	0.459469		6.23489	0.110365
6.18759	0.468656		6.24039	0.101178
6.19309	0.477843		6.24588	0.101178
6.1986	0.468656		6.25138	0.101178
6.20409	0.468656		6.25688	0.101178
6.20959	0.468656		6.26238	0.091991
6.2151	0.468656		6.26789	0.101178
6.22059	0.459469		6.27339	0.101178
6.22609	0.459469		6.27889	0.082804
6.23159	0.459469		6.28438	0.091991
6.23709	0.468656		6.28988	0.091991
6.24259	0.468656		6.29538	0.082804
6.24809	0.450283		6.30088	0.082804
6.25359	0.459469		6.30638	0.082804
6.25909	0.459469		6.31189	0.082804
6.26459	0.459469		6.31738	0.091991
6.27559	0.459469		6.32288	0.101178
6.28218	0.450283		6.32839	0.101178
6.28659	0.459469		6.33388	0.091991
6.29209	0.459469		6.33939	0.101178
6.29759	0.450283		6.34488	0.091991
6.30309	0.450283		6.35039	0.101178
6.30859	0.450283		6.35588	0.101178
6.31409	0.450283		6.36138	0.101178
6.31959	0.450283		6.37238	0.101178
6.32509	0.441096		6.37788	0.110365
6.33059	0.450283		6.38338	0.091991
6.33609	0.441096		6.38888	0.101178
6.34159	0.431909		6.39438	0.101178
6.3471	0.431909		6.39988	0.091991
6.35259	0.431909		6.40822	0.091991
6.35809	0.422722		6.41088	0.082804
6.36359	0.422722		6.41638	0.091991
6.36909	0.431909		6.42188	0.101178
6.37459	0.422722		6.42739	0.091991
6.38009	0.431909		6.43288	0.091991
6.3856	0.431909		6.43839	0.082804
6.39109	0.441096		6.44388	0.091991
6.39661	0.431909		6.44938	0.091991
6.40209	0.431909		6.45488	0.091991
6.40759	0.431909		6.46038	0.091991
6.41309	0.431909		6.4659	0.091991
6.41859	0.431909		6.47138	0.091991
6.4241	0.422722		6.47688	0.091991
6.42959	0.431909		6.48238	0.101178
6.43509	0.422722		6.48788	0.091991
6.44059	0.413535		6.49888	0.091991
6.44609	0.413535		6.50439	0.091991
6.45709	0.413535		6.50988	0.091991
6.46265	0.422722		6.51538	0.091991
6.46809	0.431909		6.52088	0.091991
6.47359	0.431909		6.52638	0.082804
6.47909	0.441096		6.53188	0.091991
6.48459	0.431909		6.53739	0.101178
6.4901	0.422722		6.54289	0.101178
6.49561	0.422722		6.54838	0.101178
6.50108	0.422722		6.55388	0.110365
6.50659	0.422722		6.55938	0.101178
6.51209	0.422722		6.56488	0.101178
6.51759	0.422722		6.57038	0.110365
6.5231	0.422722		6.58139	0.101178
6.52859	0.422722		6.58688	0.091991
6.53409	0.413535		6.59238	0.091991
6.53961	0.413535		6.59788	0.091991
6.54509	0.422722		6.60338	0.091991
6.55059	0.431909		6.60888	0.091991
6.55609	0.413535		6.61439	0.091991
6.56159	0.413535		6.61988	0.082804
6.56709	0.413535		6.62538	0.091991
6.5726	0.413535		6.63089	0.101178
6.58359	0.413535		6.63638	0.091991
6.58909	0.413535		6.64188	0.101178
6.59459	0.422722		6.64738	0.101178
6.60009	0.422722		6.65289	0.110365
6.60559	0.413535		6.66388	0.101178
6.61109	0.413535		6.66939	0.101178
6.61885	0.413535		6.67488	0.110365
6.62211	0.413535		6.68038	0.101178
6.62759	0.422722		6.68588	0.101178
6.63309	0.422722		6.69139	0.101178
6.63859	0.422722		6.69688	0.101178
6.64409	0.422722		6.7024	0.110365
6.6496	0.413535		6.70788	0.110365
6.65509	0.413535		6.71338	0.110365
6.66059	0.404348		6.71888	0.110365
6.66609	0.404348		6.72438	0.110365
6.67159	0.404348		6.72989	0.101178
6.6826	0.404348		6.73538	0.101178
6.6881	0.413535		6.74088	0.101178
6.6936	0.404348		6.74639	0.101178
6.69909	0.404348		6.75188	0.101178
6.70459	0.404348		6.75738	0.091991
6.71009	0.413535		6.76288	0.101178
6.7156	0.413535		6.76839	0.091991
6.72111	0.413535		6.77389	0.091991
6.7266	0.404348		6.77938	0.091991
6.73209	0.413535		6.78488	0.101178
6.73759	0.404348		6.79039	0.101178
6.74309	0.404348		6.79588	0.101178
6.74859	0.404348		6.80138	0.101178
6.75409	0.404348		6.80689	0.101178
6.75959	0.404348		6.81239	0.101178
6.7651	0.404348		6.82338	0.110365
6.77059	0.404348		6.82888	0.110365
6.78159	0.413535		6.83438	0.119552
6.78722	0.413535		6.83989	0.119552
6.79259	0.413535		6.84538	0.110365
6.79809	0.413535		6.85088	0.110365
6.80359	0.413535		6.85638	0.110365
6.80909	0.413535		6.86189	0.110365
6.81459	0.413535		6.86738	0.110365
6.82559	0.413535		6.87289	0.110365
6.83109	0.404348		6.87839	0.110365
6.8366	0.395161		6.88389	0.119552
6.84209	0.404348		6.88939	0.119552
6.84759	0.395161		6.89488	0.110365
6.85309	0.385974		6.90038	0.110365
6.85859	0.395161		6.90589	0.119552
6.86409	0.404348		6.91327	0.110365
6.86959	0.404348		6.92239	0.110365
6.8751	0.404348		6.92788	0.101178
6.8806	0.395161		6.93338	0.110365
6.88609	0.404348		6.93888	0.101178
6.89159	0.404348		6.94438	0.101178
6.89709	0.404348		6.94988	0.101178
6.90259	0.404348		6.95539	0.101178
6.90809	0.404348		6.96088	0.110365
6.91359	0.404348		6.96638	0.101178
6.91909	0.404348		6.97189	0.101178
6.92459	0.404348		6.97738	0.101178
6.9301	0.404348		6.98288	0.101178
6.93559	0.404348		6.98839	0.101178
6.94109	0.404348		6.99389	0.101178
6.94661	0.404348		6.99939	0.101178
6.9521	0.404348		7.00488	0.110365
6.9576	0.395161		7.01038	0.110365
6.96309	0.395161		7.01588	0.101178
6.96859	0.385974		7.02139	0.091991
6.9741	0.385974		7.02688	0.101178
6.97959	0.385974		7.03238	0.101178
6.98509	0.385974		7.03788	0.101178
6.99059	0.395161		7.04339	0.110365
6.99609	0.395161		7.04888	0.110365
7.0016	0.395161		7.05438	0.091991
7.00709	0.395161		7.05988	0.101178
7.01259	0.395161		7.06538	0.101178
7.01809	0.404348		7.07638	0.091991
7.0236	0.395161		7.0819	0.110365
7.03459	0.395161		7.08738	0.101178
7.04009	0.395161		7.09311	0.101178
7.04559	0.385974		7.09838	0.101178
7.05109	0.395161		7.10388	0.101178
7.05659	0.395161		7.10939	0.101178
7.06209	0.395161		7.11488	0.110365
7.0676	0.395161		7.12038	0.101178
7.0731	0.395161		7.12589	0.101178
7.07859	0.385974		7.13138	0.101178
7.08409	0.385974		7.13688	0.110365
7.08958	0.376787		7.14239	0.119552
7.09509	0.385974		7.14789	0.119552
7.1006	0.385974		7.15338	0.119552
7.10609	0.385974		7.15888	0.110365
7.11159	0.385974		7.16438	0.119552
7.11709	0.385974		7.16988	0.119552
7.12413	0.376787		7.17538	0.119552
7.1281	0.376787		7.18088	0.119552
7.13359	0.376787		7.18638	0.119552
7.1391	0.376787		7.19189	0.110365
7.14459	0.376787		7.19738	0.119552
7.1501	0.376787		7.20289	0.119552
7.16109	0.3676		7.20838	0.119552
7.16659	0.3676		7.21388	0.128739
7.17209	0.3676		7.21938	0.119552
7.17759	0.3676		7.22488	0.119552
7.18309	0.376787		7.23038	0.110365
7.18859	0.3676		7.2359	0.110365
7.19409	0.3676		7.24138	0.110365
7.19959	0.376787		7.24688	0.110365
7.20509	0.376787		7.25238	0.110365
7.21059	0.376787		7.25789	0.110365
7.2161	0.385974		7.26888	0.110365
7.22159	0.376787		7.27438	0.110365
7.22709	0.376787		7.27988	0.110365
7.23259	0.376787		7.28538	0.101178
7.2381	0.376787		7.29088	0.101178
7.24359	0.376787		7.29639	0.101178
7.24909	0.3676		7.30188	0.110365
7.2546	0.376787		7.30738	0.110365
7.26009	0.3676		7.31288	0.110365
7.26558	0.3676		7.31838	0.101178
7.27109	0.3676		7.32388	0.101178
7.2766	0.358413		7.32938	0.101178
7.2821	0.358413		7.33489	0.091991
7.28759	0.3676		7.34038	0.091991
7.29869	0.376787		7.34588	0.101178
7.30409	0.376787		7.35139	0.101178
7.30959	0.385974		7.35688	0.101178
7.31509	0.376787		7.36788	0.091991
7.32059	0.385974		7.37339	0.091991
7.32609	0.385974		7.37888	0.082804
7.33159	0.385974		7.38438	0.082804
7.33711	0.385974		7.38988	0.101178
7.34259	0.376787		7.39538	0.101178
7.34812	0.385974		7.40088	0.101178
7.35359	0.376787		7.40639	0.091991
7.35909	0.3676		7.41189	0.101178
7.3646	0.376787		7.42288	0.110365
7.37009	0.376787		7.42838	0.101178
7.37559	0.376787		7.43388	0.101178
7.38109	0.3676		7.43938	0.101178
7.38659	0.3676		7.44489	0.110365
7.39759	0.3676		7.45038	0.110365
7.40309	0.3676		7.45589	0.110365
7.40859	0.376787		7.46138	0.110365
7.41409	0.3676		7.46688	0.101178
7.41959	0.358413		7.47238	0.101178
7.42509	0.3676		7.47788	0.101178
7.43059	0.3676		7.48338	0.101178
7.43609	0.3676		7.48889	0.091991
7.4416	0.376787		7.49438	0.082804
7.4526	0.3676		7.49988	0.082804
7.46074	0.376787		7.50538	0.082804
7.46359	0.3676		7.51088	0.082804
7.4691	0.3676		7.51638	0.082804
7.47459	0.376787		7.52189	0.082804
7.4801	0.376787		7.5274	0.082804
7.48559	0.3676		7.53288	0.082804
7.49111	0.3676		7.53838	0.082804
7.4966	0.3676		7.54388	0.091991
7.50209	0.358413		7.54938	0.091991
7.50759	0.358413		7.56039	0.082804
7.51309	0.3676		7.56588	0.082804
7.51859	0.3676		7.57138	0.073617
7.52409	0.358413		7.57688	0.082804
7.52961	0.358413		7.58238	0.082804
7.53509	0.358413		7.58788	0.073617
7.54059	0.358413		7.59338	0.073617
7.55159	0.358413		7.5989	0.082804
7.5571	0.349226		7.60438	0.082804
7.56259	0.349226		7.60988	0.082804
7.5681	0.349226		7.61538	0.082804
7.57359	0.358413		7.62088	0.073617
7.57909	0.358413		7.62639	0.073617
7.58459	0.358413		7.63189	0.06443
7.5901	0.349226		7.63739	0.06443
7.5956	0.349226		7.64288	0.06443
7.60109	0.349226		7.64838	0.06443
7.60659	0.358413		7.65938	0.073617
7.6121	0.349226		7.66488	0.06443
7.61759	0.358413		7.67039	0.06443
7.62309	0.358413		7.67588	0.073617
7.62908	0.358413		7.68138	0.073617
7.63409	0.358413		7.68688	0.073617
7.63959	0.358413		7.69238	0.082804
7.64509	0.358413		7.69788	0.073617
7.65059	0.358413		7.70338	0.082804
7.65609	0.358413		7.70889	0.082804
7.66159	0.358413		7.71438	0.082804
7.66709	0.3676		7.71988	0.073617
7.6726	0.3676		7.72538	0.082804
7.67809	0.376787		7.73088	0.082804
7.68359	0.376787		7.73638	0.082804
7.68909	0.376787		7.74188	0.073617
7.69459	0.376787		7.74739	0.073617
7.70009	0.376787		7.75473	0.073617
7.70559	0.376787		7.75838	0.082804
7.7111	0.376787		7.76389	0.082804
7.71659	0.376787		7.76938	0.073617
7.72209	0.376787		7.77488	0.073617
7.72759	0.376787		7.78038	0.073617
7.73309	0.385974		7.78589	0.082804
7.74409	0.376787		7.79688	0.082804
7.7496	0.376787		7.80239	0.091991
7.75509	0.376787		7.80788	0.082804
7.76059	0.376787		7.81338	0.082804
7.76609	0.376787		7.81888	0.082804
7.7716	0.376787		7.82439	0.082804
7.77709	0.3676		7.82989	0.082804
7.7826	0.3676		7.8354	0.073617
7.78809	0.3676		7.84089	0.082804
7.79359	0.3676		7.84638	0.073617
7.79909	0.3676		7.85188	0.073617
7.80459	0.3676		7.85738	0.073617
7.8101	0.3676		7.86289	0.073617
7.8156	0.3676		7.86838	0.073617
7.82109	0.3676		7.87388	0.073617
7.82659	0.3676		7.87938	0.073617
7.83209	0.3676		7.88488	0.06443
7.84309	0.358413		7.89588	0.073617
7.84859	0.358413		7.90138	0.082804
7.85409	0.358413		7.90689	0.082804
7.85959	0.358413		7.91238	0.073617
7.86509	0.358413		7.91788	0.082804
7.87059	0.376787		7.92338	0.073617
7.87609	0.3676		7.92888	0.082804
7.8816	0.376787		7.93478	0.082804
7.88709	0.3676		7.93989	0.073617
7.89259	0.3676		7.94538	0.082804
7.8981	0.3676		7.95089	0.073617
7.90359	0.376787		7.95638	0.082804
7.9091	0.376787		7.96188	0.082804
7.9146	0.376787		7.96738	0.082804
7.92009	0.376787		7.97289	0.082804
7.92559	0.376787		7.97838	0.082804
7.9311	0.3676		7.98388	0.082804
7.9366	0.358413		7.98938	0.082804
7.94209	0.358413		7.99488	0.082804
7.94759	0.3676		8.00039	0.082804
7.9531	0.3676		8.00588	0.073617
7.95859	0.3676		8.01139	0.073617
7.96561	0.358413		8.02238	0.082804
7.9696	0.358413		8.02788	0.082804
7.9751	0.358413		8.03338	0.082804
7.98059	0.358413		8.03888	0.082804
7.98609	0.358413		8.04438	0.082804
7.99159	0.358413		8.04989	0.091991
7.99709	0.358413		8.05538	0.082804
8.0081	0.358413		8.0609	0.082804
8.01359	0.3676		8.06638	0.082804
8.01909	0.3676		8.07188	0.082804
8.02459	0.349226		8.07738	0.091991
8.0301	0.349226		8.08288	0.101178
8.03559	0.349226		8.08839	0.091991
8.04109	0.349226		8.09388	0.091991
8.0466	0.330852		8.09938	0.091991
8.05209	0.330852		8.10488	0.082804
8.05759	0.330852		8.11039	0.082804
8.06309	0.321665		8.11588	0.082804
8.06859	0.321665		8.12139	0.091991
8.07409	0.321665		8.12689	0.101178
8.08509	0.312478		8.13238	0.101178
8.09059	0.312478		8.13788	0.101178
8.09609	0.321665		8.14338	0.101178
8.10159	0.312478		8.15438	0.101178
8.10709	0.303291		8.15988	0.101178
8.11259	0.303291		8.16539	0.091991
8.11809	0.303291		8.17088	0.091991
8.12359	0.303291		8.17638	0.110365
8.12909	0.303291		8.18188	0.110365
8.13459	0.294104		8.18738	0.110365
8.14008	0.294104		8.19288	0.101178
8.14559	0.294104		8.19839	0.119552
8.15109	0.303291		8.20389	0.119552
8.15662	0.294104		8.20939	0.119552
8.16759	0.294104		8.21488	0.119552
8.17309	0.303291		8.22038	0.110365
8.17859	0.294104		8.22588	0.119552
8.18409	0.294104		8.23138	0.119552
8.18959	0.284917		8.23689	0.119552
8.19509	0.284917		8.24239	0.128739
8.20059	0.284917		8.24788	0.137926
8.2061	0.294104		8.25338	0.128739
8.21159	0.303291		8.25968	0.137926
8.21709	0.294104		8.26438	0.128739
8.22259	0.294104		8.26988	0.128739
8.22809	0.294104		8.27539	0.128739
8.23359	0.294104		8.28089	0.119552
8.23909	0.294104		8.28638	0.128739
8.24459	0.312478		8.29188	0.128739
8.25009	0.303291		8.29738	0.128739
8.25559	0.312478		8.30288	0.137926
8.2666	0.312478		8.30838	0.137926
8.27209	0.330852		8.31389	0.147113
8.2776	0.340039		8.31938	0.147113
8.2831	0.330852		8.32488	0.147113
8.28859	0.340039		8.33039	0.147113
8.29409	0.340039		8.33588	0.165487
8.30251	0.340039		8.34138	0.1563
8.3051	0.321665		8.34688	0.174674
8.31059	0.330852		8.35239	0.174674
8.31609	0.330852		8.35788	0.165487
8.32159	0.349226		8.36338	0.165487
8.32709	0.349226		8.36889	0.174674
8.33259	0.349226		8.37438	0.174674
8.33809	0.349226		8.37988	0.165487
8.3436	0.358413		8.38538	0.174674
8.34909	0.358413		8.39089	0.165487
8.35459	0.3676		8.40188	0.174674
8.36559	0.385974		8.40738	0.183861
8.37109	0.385974		8.41288	0.174674
8.37659	0.395161		8.41838	0.183861
8.3821	0.395161		8.42388	0.174674
8.38759	0.395161		8.42939	0.174674
8.39309	0.395161		8.43488	0.174674
8.39859	0.395161		8.4404	0.174674
8.40409	0.385974		8.44588	0.183861
8.40959	0.385974		8.45138	0.193048
8.41509	0.376787		8.45688	0.193048
8.42059	0.376787		8.46239	0.193048
8.42609	0.376787		8.46789	0.193048
8.43159	0.376787		8.47338	0.183861
8.43709	0.376787		8.47888	0.183861
8.44259	0.3676		8.48438	0.183861
8.44809	0.3676		8.48988	0.193048
8.45359	0.3676		8.50088	0.193048
8.45909	0.3676		8.50638	0.202235
8.46459	0.358413		8.51188	0.193048
8.47087	0.3676		8.51738	0.193048
8.47559	0.3676		8.52288	0.193048
8.48109	0.358413		8.52839	0.193048
8.48659	0.358413		8.53388	0.202235
8.49209	0.358413		8.5394	0.193048
8.4976	0.358413		8.54488	0.202235
8.50309	0.358413		8.55038	0.202235
8.50859	0.358413		8.55588	0.211422
8.51409	0.349226		8.56139	0.211422
8.51959	0.358413		8.56689	0.202235
8.52509	0.349226		8.57238	0.211422
8.53059	0.340039		8.57788	0.211422
8.5361	0.340039		8.58339	0.211422
8.54159	0.340039		8.58888	0.211422
8.54709	0.340039		8.59823	0.220609
8.55259	0.330852		8.59988	0.229796
8.55809	0.321665		8.60538	0.238983
8.56359	0.321665		8.61088	0.229796
8.56909	0.321665		8.61638	0.229796
8.5746	0.321665		8.62188	0.238983
8.5801	0.312478		8.62738	0.238983
8.58559	0.321665		8.63288	0.24817
8.59109	0.321665		8.63838	0.24817
8.59659	0.330852		8.6439	0.266543
8.60209	0.330852		8.64938	0.27573
8.6131	0.340039		8.65488	0.27573
8.61859	0.330852		8.66038	0.266543
8.62409	0.340039		8.66588	0.266543
8.62959	0.340039		8.67139	0.27573
8.63509	0.349226		8.67688	0.27573
8.64059	0.358413		8.68239	0.27573
8.64609	0.358413		8.68788	0.266543
8.65159	0.3676		8.69339	0.284917
8.65709	0.358413		8.6989	0.284917
8.66259	0.358413		8.70439	0.27573
8.66809	0.349226		8.70988	0.284917
8.67359	0.349226		8.71538	0.284917
8.67909	0.349226		8.72088	0.284917
8.6846	0.340039		8.73189	0.294104
8.69009	0.349226		8.73739	0.294104
8.69559	0.349226		8.74288	0.294104
8.70109	0.340039		8.74838	0.294104
8.70659	0.340039		8.75388	0.303291
8.71209	0.349226		8.75938	0.303291
8.71758	0.340039		8.76643	0.312478
8.7231	0.349226		8.77039	0.321665
8.7286	0.349226		8.77607	0.312478
8.73409	0.349226		8.78138	0.330852
8.73959	0.349226		8.78688	0.321665
8.74509	0.340039		8.79238	0.330852
8.7506	0.349226		8.79788	0.330852
8.75609	0.349226		8.80338	0.330852
8.7616	0.349226		8.80889	0.330852
8.77259	0.349226		8.81438	0.340039
8.77809	0.358413		8.81988	0.340039
8.78359	0.3676		8.83088	0.340039
8.78909	0.3676		8.83638	0.340039
8.79459	0.376787		8.84188	0.349226
8.8001	0.3676		8.84738	0.349226
8.80772	0.3676		8.85288	0.358413
8.81109	0.376787		8.85838	0.349226
8.81659	0.376787		8.86388	0.358413
8.82209	0.3676		8.8694	0.358413
8.82759	0.3676		8.87488	0.349226
8.83309	0.376787		8.88039	0.358413
8.8386	0.385974		8.88588	0.358413
8.84409	0.385974		8.89138	0.358413
8.84959	0.385974		8.89688	0.3676
8.85509	0.385974		8.90238	0.376787
8.86059	0.395161		8.90788	0.376787
8.87159	0.395161		8.91338	0.376787
8.87709	0.395161		8.91889	0.376787
8.88259	0.404348		8.92988	0.385974
8.88809	0.404348		8.93538	0.385974
8.89359	0.413535		8.94088	0.376787
8.89909	0.413535		8.94638	0.385974
8.90459	0.413535		8.95188	0.404348
8.9101	0.422722		8.95739	0.395161
8.91559	0.413535		8.96288	0.395161
8.92109	0.422722		8.96838	0.395161
8.92659	0.422722		8.97388	0.395161
8.93209	0.431909		8.97938	0.404348
8.93759	0.431909		8.98488	0.404348
8.94309	0.441096		8.99038	0.404348
8.94859	0.431909		8.99588	0.395161
8.95409	0.441096		9.00138	0.404348
8.95959	0.441096		9.00688	0.395161
8.97059	0.450283		9.01238	0.413535
8.9761	0.468656		9.01788	0.404348
8.98159	0.468656		9.02338	0.413535
8.98721	0.468656		9.02889	0.413535
8.99259	0.468656		9.03439	0.422722
8.99809	0.477843		9.03988	0.422722
9.00359	0.477843		9.04538	0.422722
9.00909	0.477843		9.05088	0.422722
9.01459	0.48703		9.05638	0.431909
9.02009	0.48703		9.06189	0.431909
9.02559	0.496217		9.06738	0.431909
9.0366	0.505404		9.07288	0.431909
9.04209	0.505404		9.07838	0.422722
9.04759	0.496217		9.08388	0.431909
9.05309	0.496217		9.09488	0.422722
9.05859	0.514591		9.10278	0.441096
9.06409	0.514591		9.10588	0.441096
9.06959	0.523778		9.11138	0.441096
9.07511	0.532965		9.11688	0.441096
9.08059	0.542152		9.12238	0.441096
9.08609	0.542152		9.12788	0.441096
9.09159	0.560526		9.13338	0.431909
9.09709	0.560526		9.13888	0.431909
9.1026	0.569713		9.14439	0.431909
9.1081	0.588087		9.14988	0.441096
9.11359	0.597274		9.15538	0.441096
9.11909	0.606461		9.16088	0.431909
9.12459	0.615648		9.16638	0.441096
9.13559	0.634022		9.17188	0.441096
9.14109	0.634022		9.17741	0.431909
9.14659	0.652396		9.18289	0.441096
9.15209	0.661583		9.18838	0.441096
9.15759	0.661583		9.19388	0.431909
9.1631	0.670769		9.19938	0.441096
9.16859	0.679956		9.20488	0.441096
9.17409	0.679956		9.21038	0.441096
9.1796	0.689143		9.2159	0.431909
9.18509	0.689143		9.22139	0.431909
9.19059	0.69833		9.22688	0.422722
9.19609	0.707517		9.23238	0.431909
9.20159	0.716704		9.23788	0.431909
9.20709	0.725891		9.24338	0.422722
9.21259	0.735078		9.24888	0.422722
9.2181	0.735078		9.25439	0.422722
9.22359	0.753452		9.25988	0.422722
9.22909	0.771826		9.26538	0.431909
9.23459	0.771826		9.27098	0.431909
9.24009	0.781013		9.27638	0.431909
9.24559	0.7902		9.28188	0.431909
9.25109	0.7902		9.28738	0.431909
9.25659	0.781013		9.29299	0.431909
9.26209	0.781013		9.29842	0.422722
9.26759	0.781013		9.30388	0.422722
9.27308	0.7902		9.30938	0.413535
9.27859	0.799387		9.31488	0.413535
9.28409	0.799387		9.32038	0.422722
9.2896	0.808574		9.32588	0.413535
9.2951	0.808574		9.33139	0.422722
9.30059	0.817761		9.34246	0.413535
9.30609	0.817761		9.3479	0.404348
9.31305	0.826948		9.35338	0.404348
9.31709	0.817761		9.36172	0.404348
9.3281	0.826948		9.36988	0.404348
9.33359	0.836135		9.37538	0.404348
9.33909	0.836135		9.38088	0.404348
9.34459	0.854509		9.38638	0.404348
9.35009	0.854509		9.39188	0.395161
9.35559	0.863695		9.39738	0.395161
9.3666	0.863695		9.40295	0.395161
9.37209	0.863695		9.40839	0.395161
9.37759	0.872882		9.41388	0.404348
9.38309	0.872882		9.41938	0.404348
9.38859	0.872882		9.42488	0.404348
9.39409	0.872882		9.43038	0.404348
9.39959	0.872882		9.43588	0.404348
9.40509	0.882069		9.44138	0.404348
9.41059	0.872882		9.44688	0.395161
9.41609	0.882069		9.45238	0.395161
9.42159	0.891256		9.45788	0.385974
9.42709	0.891256		9.46338	0.395161
9.43259	0.891256		9.46888	0.385974
9.43809	0.882069		9.47444	0.385974
9.4436	0.882069		9.47988	0.385974
9.44909	0.891256		9.48539	0.385974
9.45459	0.891256		9.49088	0.385974
9.46009	0.891256		9.49638	0.376787
9.46559	0.891256		9.50188	0.385974
9.47109	0.900443		9.50738	0.376787
9.47659	0.891256		9.51289	0.376787
9.4821	0.891256		9.51838	0.358413
9.48759	0.891256		9.52389	0.3676
9.49309	0.891256		9.52938	0.3676
9.49859	0.891256		9.53488	0.3676
9.50409	0.891256		9.54038	0.358413
9.50959	0.891256		9.54588	0.358413
9.51509	0.891256		9.55138	0.3676
9.52059	0.882069		9.55689	0.358413
9.5261	0.882069		9.56239	0.358413
9.53159	0.872882		9.56788	0.358413
9.53711	0.882069		9.57338	0.358413
9.54259	0.882069		9.57888	0.349226
9.54809	0.882069		9.58439	0.349226
9.55359	0.882069		9.58988	0.340039
9.55908	0.872882		9.59539	0.340039
9.56459	0.863695		9.60088	0.349226
9.57009	0.863695		9.60759	0.340039
9.5756	0.863695		9.61738	0.330852
9.58109	0.863695		9.62288	0.321665
9.58659	0.863695		9.62838	0.330852
9.59209	0.854509		9.63388	0.321665
9.59759	0.845322		9.63938	0.321665
9.60309	0.845322		9.64488	0.321665
9.61409	0.845322		9.65039	0.321665
9.61959	0.826948		9.65589	0.312478
9.62509	0.826948		9.66138	0.312478
9.63059	0.826948		9.66688	0.294104
9.63609	0.826948		9.67238	0.303291
9.64159	0.817761		9.67789	0.303291
9.64982	0.817761		9.68338	0.294104
9.6526	0.808574		9.68889	0.294104
9.65809	0.808574		9.69439	0.294104
9.66359	0.808574		9.69988	0.294104
9.66909	0.799387		9.70538	0.284917
9.67459	0.7902		9.71638	0.284917
9.68009	0.781013		9.72188	0.294104
9.68559	0.799387		9.72738	0.294104
9.69109	0.7902		9.73288	0.294104
9.69659	0.781013		9.73838	0.294104
9.70209	0.781013		9.74388	0.284917
9.71309	0.771826		9.74939	0.284917
9.71859	0.771826		9.75489	0.284917
9.72409	0.762639		9.76038	0.27573
9.72959	0.762639		9.76588	0.27573
9.73509	0.762639		9.77138	0.27573
9.74059	0.753452		9.77688	0.266543
9.74612	0.753452		9.78238	0.266543
9.7516	0.753452		9.78789	0.257356
9.75709	0.753452		9.79338	0.257356
9.76259	0.753452		9.79889	0.257356
9.76809	0.753452		9.80438	0.266543
9.77359	0.735078		9.80988	0.27573
9.77909	0.725891		9.81538	0.27573
9.78459	0.735078		9.82088	0.257356
9.79009	0.744265		9.82639	0.266543
9.79559	0.744265		9.83188	0.257356
9.80109	0.735078		9.83738	0.24817
9.81209	0.735078		9.84288	0.257356
9.81818	0.725891		9.84838	0.257356
9.82309	0.725891		9.85388	0.24817
9.82876	0.725891		9.85938	0.24817
9.83409	0.716704		9.86488	0.24817
9.83959	0.716704		9.87038	0.24817
9.84509	0.707517		9.8759	0.24817
9.8506	0.707517		9.88138	0.257356
9.85609	0.707517		9.88688	0.24817
9.86159	0.69833		9.89238	0.238983
9.86709	0.689143		9.89789	0.238983
9.87259	0.69833		9.90339	0.238983
9.8781	0.689143		9.90889	0.24817
9.88359	0.69833		9.91438	0.257356
9.88909	0.689143		9.91988	0.257356
9.89459	0.679956		9.92538	0.257356
9.90009	0.679956		9.93638	0.257356
9.91109	0.679956		9.94424	0.24817
9.91659	0.670769		9.94738	0.257356
9.92209	0.679956		9.95288	0.257356
9.92759	0.670769		9.95838	0.24817
9.93309	0.679956		9.96388	0.24817
9.93859	0.679956		9.96938	0.24817
9.94409	0.670769		9.9749	0.24817
9.94959	0.670769		9.98038	0.24817
9.95509	0.679956		9.98588	0.24817
9.96059	0.670769		9.99138	0.24817
9.96609	0.670769		9.99688	0.24817
9.97159	0.670769		10.0024	0.257356
9.97709	0.670769		10.0079	0.24817
9.98259	0.661583		10.0134	0.238983
9.98809	0.661583		10.0189	0.24817
9.99359	0.652396		10.0244	0.24817
9.99909	0.652396		10.0299	0.24817
10.0046	0.643209		10.0354	0.24817
10.0101	0.643209		10.0409	0.24817
10.0156	0.643209		10.0464	0.24817
10.0211	0.643209		10.0519	0.238983
10.0266	0.643209		10.0574	0.24817
10.0321	0.643209		10.0684	0.257356
10.0376	0.643209		10.0739	0.257356
10.0431	0.652396		10.0794	0.257356
10.0486	0.634022		10.0849	0.257356
10.0541	0.643209		10.0904	0.24817
10.0596	0.634022		10.0959	0.24817
10.0651	0.634022		10.1014	0.24817
10.0706	0.634022		10.1069	0.238983
10.0761	0.634022		10.1125	0.24817
10.0816	0.634022		10.1179	0.238983
10.0871	0.634022		10.1234	0.238983
10.0926	0.624835		10.1289	0.238983
10.0981	0.624835		10.1344	0.238983
10.1036	0.615648		10.1399	0.24817
10.1091	0.624835		10.1454	0.24817
10.1146	0.624835		10.1509	0.238983
10.1201	0.615648		10.1564	0.238983
10.1256	0.624835		10.1674	0.24817
10.1311	0.624835		10.1729	0.24817
10.1366	0.624835		10.1784	0.257356
10.1421	0.624835		10.1839	0.266543
10.1549	0.624835		10.1894	0.257356
10.1586	0.615648		10.1949	0.257356
10.1641	0.615648		10.2004	0.257356
10.1696	0.615648		10.2059	0.24817
10.1751	0.606461		10.2114	0.24817
10.1806	0.615648		10.2169	0.238983
10.1861	0.606461		10.2224	0.238983
10.1916	0.606461		10.2279	0.257356
10.1971	0.606461		10.2334	0.24817
10.2026	0.606461		10.2389	0.24817
10.2081	0.606461		10.2444	0.24817
10.2136	0.606461		10.2499	0.257356
10.2191	0.597274		10.2554	0.257356
10.2246	0.597274		10.2664	0.257356
10.2301	0.597274		10.2719	0.266543
10.2356	0.588087		10.2774	0.257356
10.2411	0.588087		10.2829	0.257356
10.2521	0.588087		10.2884	0.257356
10.2576	0.588087		10.2939	0.257356
10.2631	0.588087		10.2994	0.257356
10.2686	0.588087		10.3049	0.24817
10.2741	0.5789		10.3104	0.257356
10.2796	0.5789		10.3159	0.257356
10.2851	0.5789		10.3214	0.257356
10.2906	0.5789		10.3269	0.266543
10.2961	0.588087		10.3324	0.27573
10.3016	0.588087		10.3379	0.27573
10.3071	0.588087		10.3434	0.266543
10.3126	0.588087		10.3489	0.257356
10.3181	0.588087		10.3544	0.266543
10.3236	0.588087		10.3599	0.257356
10.3291	0.5789		10.3654	0.24817
10.3346	0.5789		10.3709	0.24817
10.3401	0.5789		10.3764	0.238983
10.3511	0.560526		10.3819	0.229796
10.3566	0.560526		10.3874	0.229796
10.3621	0.569713		10.3929	0.220609
10.3676	0.569713		10.3984	0.211422
10.3731	0.5789		10.4039	0.220609
10.3786	0.5789		10.4094	0.211422
10.3841	0.588087		10.4149	0.211422
10.3896	0.588087		10.4204	0.220609
10.3951	0.597274		10.4314	0.211422
10.4006	0.606461		10.4369	0.211422
10.4061	0.597274		10.4424	0.202235
10.4116	0.597274		10.4486	0.202235
10.4171	0.597274		10.4534	0.211422
10.4226	0.606461		10.4589	0.202235
10.4281	0.597274		10.4644	0.193048
10.4336	0.588087		10.4699	0.202235
10.4391	0.588087		10.4754	0.211422
10.4446	0.5789		10.4809	0.202235
10.4501	0.5789		10.4864	0.211422
10.4556	0.588087		10.4919	0.211422
10.4611	0.588087		10.4974	0.220609
10.4666	0.597274		10.5029	0.220609
10.4721	0.597274		10.5084	0.220609
10.4776	0.588087		10.5139	0.220609
10.4831	0.597274		10.5194	0.229796
10.4886	0.588087		10.5249	0.229796
10.4941	0.588087		10.5304	0.229796
10.4996	0.5789		10.5359	0.229796
10.5051	0.588087		10.5414	0.229796
10.5161	0.5789		10.5469	0.238983
10.5216	0.5789		10.5579	0.24817
10.5271	0.5789		10.5634	0.238983
10.5326	0.5789		10.5689	0.238983
10.5381	0.588087		10.5744	0.238983
10.5436	0.5789		10.5799	0.238983
10.5491	0.588087		10.5854	0.238983
10.5546	0.5789		10.5909	0.229796
10.5601	0.569713		10.5964	0.229796
10.5656	0.5789		10.6019	0.229796
10.5711	0.5789		10.6074	0.220609
10.5766	0.569713		10.6129	0.220609
10.5821	0.5789		10.6184	0.220609
10.5876	0.588087		10.6239	0.220609
10.5931	0.588087		10.6294	0.220609
10.5986	0.588087		10.6349	0.220609
10.6041	0.588087		10.6404	0.229796
10.6096	0.5789		10.6459	0.238983
10.6151	0.5789		10.6514	0.238983
10.6206	0.588087		10.6569	0.229796
10.6261	0.569713		10.6624	0.229796
10.6316	0.5789		10.6679	0.238983
10.6371	0.588087		10.6734	0.238983
10.6426	0.5789		10.6789	0.238983
10.6481	0.5789		10.6844	0.24817
10.6536	0.569713		10.6899	0.257356
10.6599	0.560526		10.6954	0.257356
10.6646	0.551339		10.7009	0.24817
10.6701	0.551339		10.7064	0.24817
10.6756	0.551339		10.7119	0.24817
10.6811	0.560526		10.7174	0.238983
10.6866	0.560526		10.7229	0.24817
10.6921	0.560526		10.7284	0.24817
10.7031	0.551339		10.7339	0.24817
10.7086	0.542152		10.7394	0.24817
10.7141	0.542152		10.7449	0.24817
10.7196	0.542152		10.7559	0.266543
10.7251	0.551339		10.7614	0.257356
10.7306	0.551339		10.7669	0.266543
10.7361	0.551339		10.7724	0.27573
10.7416	0.542152		10.7779	0.266543
10.7471	0.560526		10.7851	0.27573
10.7526	0.551339		10.7889	0.27573
10.7581	0.560526		10.7946	0.27573
10.7636	0.560526		10.7999	0.294104
10.7691	0.560526		10.8054	0.284917
10.7746	0.551339		10.8109	0.294104
10.7801	0.560526		10.8164	0.294104
10.7856	0.551339		10.8219	0.294104
10.7911	0.542152		10.8274	0.303291
10.8021	0.542152		10.8329	0.303291
10.8076	0.542152		10.8384	0.303291
10.8131	0.532965		10.8439	0.303291
10.8186	0.532965		10.8494	0.303291
10.8241	0.532965		10.8549	0.303291
10.8296	0.542152		10.8604	0.303291
10.8351	0.532965		10.8659	0.312478
10.8406	0.532965		10.8714	0.303291
10.8461	0.532965		10.8824	0.312478
10.8516	0.542152		10.8879	0.321665
10.8571	0.532965		10.8934	0.330852
10.8626	0.532965		10.8989	0.330852
10.8681	0.532965		10.9044	0.321665
10.8736	0.542152		10.9099	0.321665
10.8791	0.523778		10.9154	0.330852
10.8846	0.523778		10.9209	0.340039
10.8901	0.523778		10.9264	0.340039
10.9011	0.532965		10.9319	0.330852
10.9066	0.532965		10.9374	0.330852
10.9121	0.532965		10.9429	0.340039
10.9176	0.532965		10.9484	0.330852
10.9231	0.523778		10.9539	0.330852
10.9286	0.532965		10.9594	0.340039
10.9341	0.532965		10.9649	0.340039
10.9396	0.523778		10.9704	0.340039
10.9451	0.523778		10.9814	0.358413
10.9506	0.523778		10.9869	0.358413
10.9561	0.523778		10.9924	0.376787
10.9616	0.523778		10.9979	0.376787
10.9671	0.523778		11.0034	0.385974
10.9726	0.532965		11.0089	0.376787
10.9781	0.523778		11.0144	0.385974
10.9836	0.514591		11.0199	0.385974
10.9891	0.523778		11.0254	0.385974
10.9966	0.514591		11.0309	0.385974
11.0001	0.514591		11.0364	0.385974
11.0056	0.505404		11.0419	0.385974
11.0111	0.505404		11.0474	0.395161
11.0166	0.505404		11.0529	0.395161
11.0221	0.514591		11.0584	0.395161
11.0276	0.514591		11.0639	0.404348
11.0331	0.514591		11.0694	0.413535
11.0386	0.514591		11.0749	0.431909
11.0441	0.505404		11.0804	0.441096
11.0496	0.514591		11.0859	0.441096
11.0551	0.514591		11.0914	0.441096
11.0606	0.514591		11.0969	0.441096
11.0661	0.514591		11.1079	0.431909
11.0716	0.514591		11.1134	0.441096
11.0771	0.514591		11.1215	0.450283
11.0826	0.523778		11.1244	0.450283
11.0936	0.523778		11.1299	0.450283
11.0991	0.523778		11.1354	0.468656
11.1046	0.514591		11.1413	0.477843
11.1101	0.514591		11.1464	0.48703
11.1156	0.505404		11.1519	0.48703
11.1211	0.514591		11.1574	0.48703
11.1266	0.505404		11.1629	0.496217
11.1321	0.514591		11.1684	0.505404
11.1376	0.514591		11.1739	0.496217
11.1431	0.505404		11.1794	0.505404
11.1486	0.514591		11.1849	0.505404
11.1541	0.505404		11.1904	0.505404
11.1596	0.505404		11.1959	0.505404
11.1651	0.514591		11.2014	0.514591
11.1706	0.505404		11.2069	0.532965
11.1761	0.505404		11.2124	0.523778
11.1816	0.496217		11.2179	0.523778
11.1926	0.496217		11.2234	0.532965
11.1981	0.496217		11.2289	0.532965
11.2036	0.48703		11.2344	0.532965
11.2091	0.496217		11.2399	0.551339
11.2146	0.496217		11.2454	0.551339
11.2201	0.496217		11.2509	0.560526
11.2256	0.496217		11.2564	0.569713
11.2311	0.48703		11.2619	0.5789
11.2366	0.496217		11.2674	0.569713
11.2421	0.496217		11.2729	0.5789
11.2476	0.496217		11.2784	0.5789
11.2531	0.496217		11.2839	0.588087
11.2586	0.48703		11.2896	0.597274
11.2641	0.48703		11.2949	0.597274
11.2696	0.496217		11.3004	0.597274
11.2751	0.48703		11.3059	0.615648
11.2806	0.48703		11.3114	0.615648
11.2861	0.48703		11.3169	0.624835
11.2916	0.496217		11.3224	0.624835
11.2971	0.48703		11.3334	0.634022
11.3026	0.48703		11.3389	0.634022
11.3081	0.505404		11.3444	0.643209
11.3136	0.496217		11.3499	0.643209
11.3246	0.505404		11.3554	0.643209
11.3301	0.505404		11.3609	0.643209
11.3356	0.496217		11.3664	0.643209
11.3411	0.496217		11.3719	0.652396
11.3466	0.496217		11.3774	0.652396
11.3521	0.48703		11.3829	0.661583
11.3576	0.505404		11.3884	0.670769
11.3631	0.505404		11.3939	0.661583
11.3686	0.505404		11.3994	0.670769
11.3741	0.505404		11.4049	0.679956
11.3796	0.505404		11.4104	0.69833
11.3851	0.505404		11.4159	0.69833
11.3906	0.496217		11.4214	0.69833
11.3961	0.505404		11.4324	0.716704
11.4016	0.505404		11.4379	0.716704
11.4071	0.505404		11.4434	0.707517
11.4126	0.505404		11.4489	0.716704
11.4236	0.48703		11.4544	0.725891
11.4291	0.48703		11.4599	0.725891
11.4346	0.496217		11.4654	0.735078
11.4401	0.48703		11.4709	0.735078
11.4456	0.48703		11.4764	0.744265
11.4511	0.496217		11.4819	0.735078
11.4566	0.496217		11.4874	0.744265
11.4621	0.505404		11.4929	0.744265
11.4676	0.496217		11.4984	0.753452
11.4731	0.496217		11.5039	0.771826
11.4786	0.496217		11.5094	0.771826
11.4841	0.505404		11.5149	0.781013
11.4896	0.496217		11.5204	0.7902
11.4951	0.496217		11.5314	0.799387
11.5061	0.496217		11.5369	0.808574
11.5116	0.505404		11.5424	0.817761
[truncated: 2,524 more rows]

## Sheet: Figure 1c
Figure 1c
EphrinB2													EphrinB3
Time（Sec）	Lay-G（50nM)	Lay-G（25nM)	Lay-G（12.5nM)	Lay-G（6.25nM)	Lay-G（3.125nM)	NiVm-G（50nM)	NiVm-G（25nM)	NiVm-G（12.5nM)	NiVm-G（6.25nM)	NiVm-G（3.125nM)	Blank		Time（Sec）	LayV-G（50nM)	LayV-G（25nM)	LayV-G（12.5nM)	LayV-G（6.25nM)	LayV-G（3.125nM)	NiVm-G（50nM)	NiVm-G（25nM)	NiVm-G（12.5nM)	NiVm-G（6.25nM)	NiVm-G（3.125nM)	Blank
0	0.005524	0.004287	0.002424	0.003009	0.008429	-0.00301	-0.00509	-0.00607	-0.01224	-0.00842	0.00151		0	0.002445	0.001173	0.002061	0.001925	0.00636	0.004562	0.002445	0.008074	0.005541	0.003161	0.001078
0.2	0.005425	0.003904	0.002181	0.002339	0.00802	-0.00127	-0.00413	-0.00523	-0.01132	-0.00822	0.001886		0.2	0.002219	0.001586	0.001867	0.001843	0.00576	0.005815	0.003058	0.007701	0.00527	0.003398	0.001608
0.4	0.00468	0.003412	0.001755	0.001592	0.007559	0.001167	-0.00306	-0.00431	-0.01007	-0.00769	0.002117		0.4	0.0021	0.001425	0.001732	0.001424	0.005441	0.007352	0.003522	0.007472	0.004908	0.003039	0.002454
0.6	0.004523	0.002961	0.002013	0.001338	0.007505	0.003757	-0.00184	-0.00337	-0.00925	-0.00708	0.002613		0.6	0.001565	0.001031	0.001218	0.001288	0.004834	0.009362	0.004895	0.007534	0.004845	0.003099	0.003388
0.8	0.003986	0.002207	0.001562	0.000712	0.007014	0.006287	-3.6e-05	-0.00267	-0.00872	-0.00656	0.003275		0.8	0.000685	0.000393	0.000327	0.000951	0.003882	0.011928	0.006612	0.008044	0.005219	0.003836	0.004358
1	0.003385	0.001287	0.001183	6.53e-05	0.005923	0.008931	0.0019	-0.00198	-0.00818	-0.00579	0.003713		1	0.0002	0.000234	-0.0005	0.000719	0.003094	0.014659	0.008465	0.008385	0.005686	0.004435	0.004726
1.2	0.002855	0.000472	0.000467	-0.00065	0.005078	0.012061	0.003806	-0.00155	-0.0074	-0.00508	0.004322		1.2	0.000346	0.000156	-0.00078	0.000179	0.002566	0.017165	0.010019	0.00912	0.006198	0.004852	0.005223
1.4	0.002543	-0.00012	0.000322	-0.00129	0.004601	0.015452	0.005562	-0.00069	-0.00642	-0.00433	0.00496		1.4	0.00026	2.42e-05	-0.00105	-2.7e-05	0.002022	0.019929	0.012084	0.010016	0.006752	0.005406	0.005739
1.6	0.001882	-0.00093	-0.00021	-0.0022	0.003527	0.018574	0.007383	-0.00011	-0.00589	-0.00365	0.005065		1.6	0.000106	4.95e-05	-0.00123	-0.00039	0.001686	0.022356	0.01383	0.010695	0.00697	0.005524	0.006099
1.8	0.00211	-0.00087	-0.00035	-0.0021	0.003442	0.021957	0.009427	0.000386	-0.00545	-0.00344	0.00564		1.8	0.00023	0.000237	-0.00158	-0.00052	0.001424	0.024657	0.015311	0.01086	0.007574	0.005251	0.00663
2	0.002497	-0.00067	-4e-05	-0.0017	0.003517	0.025229	0.011378	0.00123	-0.0054	-0.0026	0.006446		2	0.000364	0.000237	-0.00155	-0.00089	0.000956	0.026935	0.017073	0.01169	0.008444	0.005434	0.006973
2.2	0.003178	-0.00037	7.55e-05	-0.00119	0.003838	0.028161	0.013224	0.002162	-0.00502	-0.00189	0.006296		2.2	0.000488	-4.7e-05	-0.00176	-0.0013	0.000749	0.028897	0.018322	0.012177	0.008707	0.005512	0.006768
2.4	0.003572	7.98e-05	0.0002	-0.00067	0.004025	0.031191	0.014786	0.003177	-0.00434	-0.00171	0.006791		2.4	0.000523	0.000139	-0.00153	-0.00106	0.001001	0.030377	0.01969	0.012455	0.008819	0.005211	0.006433
2.6	0.003703	-0.00026	-0.00035	-0.0008	0.004129	0.033973	0.016001	0.003923	-0.00395	-0.00206	0.006616		2.6	0.000862	0.000114	-0.00105	-0.00103	0.001262	0.032546	0.020982	0.012907	0.009221	0.005398	0.005975
2.8	0.003901	-0.00031	-0.00052	-0.00035	0.003902	0.037197	0.017645	0.004727	-0.00363	-0.00216	0.00706		2.8	0.000934	-2e-05	-0.00124	-0.00118	0.001243	0.034306	0.022362	0.013488	0.009345	0.005486	0.005999
3	0.003559	-0.00062	-0.00122	-0.00054	0.003744	0.040304	0.018717	0.006011	-0.003	-0.0019	0.007541		3	0.001837	3.46e-05	-0.00062	-0.0005	0.00124	0.036174	0.023217	0.014192	0.009852	0.005196	0.006702
3.2	0.003954	7.14e-05	-0.00134	0.000312	0.004206	0.04362	0.019943	0.007492	-0.00233	-0.00185	0.008274		3.2	0.002232	0.000104	-0.00024	-0.00049	0.001572	0.038159	0.024354	0.0149	0.010155	0.004508	0.007351
3.4	0.004372	0.0007	-0.00054	0.000978	0.004558	0.046631	0.021294	0.008271	-0.00142	-0.00192	0.009197		3.4	0.002577	-0.00014	0.00058	-0.00039	0.001775	0.040329	0.024656	0.015087	0.009923	0.004075	0.007702
3.6	0.004588	0.001126	-0.00024	0.00159	0.004907	0.049367	0.022711	0.009507	-0.00041	-0.00252	0.009402		3.6	0.002905	-8.5e-05	0.001112	-0.00046	0.001822	0.041777	0.025193	0.015431	0.009743	0.003702	0.007988
3.8	0.004651	0.001412	-0.00019	0.001736	0.004989	0.053026	0.024326	0.010362	0.0005	-0.00201	0.010269		3.8	0.002816	0.000165	0.000909	-0.0011	0.001784	0.04402	0.026245	0.016106	0.010094	0.003993	0.008369
4	0.004493	0.001903	0.000948	0.001706	0.005049	0.056559	0.02571	0.011298	0.001052	-0.00207	0.010867		4	0.003521	0.000349	0.001425	-0.00111	0.002097	0.046177	0.027125	0.016992	0.010822	0.004393	0.008937
4.2	0.004886	0.002477	0.001336	0.001571	0.005684	0.059532	0.02654	0.012167	0.001392	-0.00196	0.010873		4.2	0.004118	0.00093	0.001978	-0.00084	0.002803	0.047896	0.027411	0.016657	0.010607	0.004122	0.008738
4.4	0.004869	0.003007	0.001652	0.001987	0.005817	0.062868	0.027771	0.0129	0.001942	-0.00141	0.011226		4.4	0.004073	0.000593	0.001857	-0.00069	0.003046	0.050162	0.028659	0.017124	0.010691	0.003966	0.009347
4.6	0.00533	0.003204	0.002264	0.002277	0.006172	0.065867	0.028792	0.013485	0.001936	-0.00126	0.011757		4.6	0.003159	0.000305	0.001348	-0.0004	0.002554	0.053046	0.030167	0.018022	0.011087	0.004776	0.009769
4.8	0.004561	0.00285	0.001685	0.001869	0.005165	0.068976	0.030359	0.013772	0.001978	-0.00095	0.012687		4.8	0.002733	0.000218	0.001104	-0.00061	0.002107	0.055647	0.031099	0.019018	0.011499	0.005386	0.010109
5	0.004554	0.002863	0.001854	0.001601	0.004763	0.072148	0.032417	0.014145	0.002469	-0.00065	0.013133		5	0.002769	0.000846	0.000924	-0.00026	0.002392	0.058066	0.032345	0.019907	0.011883	0.005698	0.010231
5.2	0.004307	0.002143	0.001382	0.000886	0.00464	0.075563	0.033792	0.014524	0.003111	-0.00045	0.013371		5.2	0.002751	0.001125	0.001193	-9.2e-05	0.00244	0.060006	0.033136	0.020453	0.012253	0.005979	0.010594
5.4	0.004337	0.002027	0.001491	0.000606	0.004856	0.079112	0.035019	0.015181	0.003785	-0.00012	0.013432		5.4	0.002563	0.001333	0.001454	0.000373	0.002749	0.062242	0.034735	0.021041	0.01231	0.006101	0.010904
5.6	0.004556	0.002094	0.00153	0.000581	0.004805	0.082287	0.036756	0.015265	0.003644	-5e-05	0.013444		5.6	0.002147	0.001729	0.001527	0.000722	0.003216	0.063902	0.035756	0.021101	0.0124	0.005891	0.011259
5.8	0.005124	0.002493	0.002044	0.001573	0.005673	0.085417	0.038761	0.016022	0.003824	-0.00042	0.014102		5.8	0.001566	0.002052	0.001117	0.000827	0.003087	0.065802	0.03654	0.020815	0.012674	0.005999	0.011974
6	0.005343	0.002581	0.00248	0.001425	0.005886	0.088286	0.040976	0.01705	0.004161	-7.2e-05	0.014241		6	0.001334	0.002386	0.0013	0.000927	0.003212	0.067566	0.037493	0.021406	0.012741	0.006544	0.011813
6.2	0.005212	0.002333	0.002148	0.001054	0.005636	0.091132	0.04264	0.017641	0.004682	-0.00015	0.013635		6.2	0.001295	0.002848	0.001159	0.001082	0.003457	0.069192	0.038248	0.021349	0.012489	0.006477	0.011529
6.4	0.005095	0.001909	0.002334	0.000757	0.005647	0.094254	0.04447	0.018203	0.004883	-0.0001	0.013548		6.4	0.001795	0.003432	0.00159	0.001658	0.003604	0.070992	0.03945	0.021729	0.013158	0.006551	0.011685
6.6	0.005233	0.001551	0.002018	0.000433	0.005406	0.097656	0.046156	0.018843	0.005158	-9.9e-05	0.013629		6.6	0.002041	0.003423	0.0018	0.001626	0.003419	0.072863	0.040317	0.022115	0.013589	0.006825	0.012016
6.8	0.004996	0.001542	0.001998	0.000363	0.005267	0.10066	0.047772	0.01947	0.005677	0.000477	0.01372		6.8	0.002172	0.003825	0.001788	0.001782	0.00326	0.074492	0.041751	0.023065	0.013934	0.006597	0.012382
7	0.004897	0.001458	0.001868	0.000478	0.005364	0.103506	0.049261	0.02046	0.006599	0.00055	0.014678		7	0.003014	0.004121	0.00287	0.00232	0.003597	0.07648	0.042129	0.023637	0.014267	0.006121	0.013277
7.2	0.004739	0.001508	0.001892	0.000921	0.005377	0.106297	0.051479	0.021395	0.007342	0.000438	0.014815		7.2	0.003476	0.003948	0.002772	0.002121	0.004097	0.078444	0.043028	0.024351	0.014317	0.006065	0.013279
7.4	0.004985	0.001561	0.00206	0.0015	0.005434	0.109115	0.053117	0.02197	0.007826	0.000305	0.01509		7.4	0.003675	0.0045	0.003186	0.002393	0.003989	0.079814	0.043683	0.024454	0.013845	0.005851	0.013279
7.6	0.005144	0.001666	0.001548	0.00146	0.005042	0.112204	0.054669	0.022921	0.008402	0.000654	0.015354		7.6	0.004316	0.004546	0.003281	0.002364	0.004054	0.081888	0.045144	0.025522	0.014351	0.006378	0.013382
7.8	0.005316	0.002063	0.001738	0.001633	0.005055	0.115355	0.056368	0.0235	0.00835	0.00126	0.015877		7.8	0.004562	0.004207	0.002916	0.002503	0.004315	0.083468	0.045803	0.026471	0.014477	0.006261	0.013649
8	0.00485	0.002231	0.001522	0.001282	0.004588	0.118434	0.057591	0.02436	0.008378	0.001473	0.01592		8	0.00474	0.004264	0.003451	0.002984	0.004455	0.085074	0.046523	0.026774	0.014762	0.006289	0.013467
8.2	0.005176	0.002736	0.001252	0.001839	0.004899	0.121271	0.058866	0.025068	0.008616	0.001663	0.015331		8.2	0.00524	0.004237	0.003557	0.003467	0.004871	0.086776	0.047172	0.026835	0.014877	0.006252	0.01296
8.4	0.005512	0.003182	0.000987	0.002381	0.004965	0.124484	0.060141	0.02589	0.009026	0.002211	0.015806		8.4	0.005361	0.003813	0.003357	0.0042	0.004735	0.088738	0.048344	0.027764	0.01477	0.006259	0.013072
8.6	0.005156	0.003018	0.000499	0.002058	0.004648	0.127579	0.061292	0.026698	0.009397	0.002608	0.015938		8.6	0.004712	0.003371	0.003281	0.004152	0.004239	0.090918	0.048903	0.028736	0.015037	0.006411	0.012989
8.8	0.005155	0.00375	0.000598	0.002432	0.00477	0.131011	0.063037	0.027629	0.009978	0.003062	0.016338		8.8	0.00455	0.002868	0.003159	0.004461	0.004186	0.092572	0.049521	0.029343	0.015263	0.006247	0.013017
9	0.005751	0.003937	0.000671	0.00263	0.005432	0.13395	0.064887	0.028624	0.010559	0.002967	0.016151		9	0.004424	0.002487	0.002977	0.004818	0.00443	0.094633	0.051008	0.030187	0.01601	0.006905	0.013216
9.2	0.005996	0.003878	0.000765	0.002769	0.005784	0.137436	0.066276	0.029722	0.011208	0.003024	0.016152		9.2	0.004694	0.002266	0.003244	0.005519	0.004476	0.096095	0.051802	0.030575	0.016449	0.007196	0.013492
9.4	0.006231	0.004276	0.000928	0.003158	0.006054	0.140761	0.06784	0.030793	0.012	0.002942	0.016065		9.4	0.00491	0.002077	0.003508	0.005044	0.004972	0.09817	0.053203	0.031308	0.016514	0.007175	0.013616
9.6	0.006937	0.005097	0.001739	0.00382	0.006619	0.143956	0.069903	0.031855	0.012291	0.00282	0.016202		9.6	0.005051	0.002279	0.003406	0.004755	0.005077	0.100211	0.054692	0.031684	0.017013	0.007766	0.013651
9.8	0.006628	0.005284	0.002316	0.003629	0.006991	0.14713	0.071507	0.033254	0.012955	0.002159	0.016061		9.8	0.005076	0.002772	0.003801	0.004515	0.005057	0.102361	0.055668	0.031866	0.017343	0.008342	0.013788
10	0.00678	0.005524	0.002698	0.00311	0.006836	0.150592	0.073221	0.033906	0.013534	0.00195	0.015471		10	0.005753	0.003182	0.004044	0.004674	0.004986	0.104376	0.056939	0.032149	0.018251	0.008464	0.013586
10.2	0.006022	0.005337	0.002801	0.002395	0.006668	0.154187	0.074827	0.034527	0.013993	0.002218	0.015468		10.2	0.005711	0.003302	0.003462	0.004095	0.004588	0.10642	0.057711	0.031779	0.018786	0.008222	0.01417
10.4	0.006337	0.005325	0.00356	0.001975	0.007083	0.157445	0.076505	0.035231	0.014428	0.002675	0.015413		10.4	0.005659	0.003313	0.0039	0.003669	0.004466	0.108428	0.058734	0.031846	0.019386	0.009021	0.014718
10.6	0.006524	0.005162	0.003657	0.001633	0.006915	0.160832	0.077925	0.035831	0.015016	0.00278	0.015477		10.6	0.00479	0.00263	0.003327	0.002647	0.003979	0.110796	0.059927	0.032669	0.02006	0.009641	0.014583
10.8	0.006548	0.005234	0.004068	0.001877	0.007157	0.163843	0.079512	0.036214	0.015528	0.002595	0.016094		10.8	0.005069	0.003383	0.004069	0.002944	0.004859	0.112697	0.061342	0.033233	0.020403	0.009553	0.014928
11	0.006037	0.00495	0.004265	0.002321	0.006959	0.167179	0.081387	0.037109	0.016275	0.00247	0.016556		11	0.004929	0.002967	0.004194	0.002572	0.004804	0.114855	0.062126	0.033589	0.020965	0.00992	0.015291
11.2	0.00587	0.005189	0.004126	0.002222	0.006658	0.17012	0.082892	0.037765	0.016712	0.0026	0.016578		11.2	0.004651	0.00283	0.003989	0.002249	0.0046	0.116914	0.063491	0.034228	0.021553	0.010658	0.015405
11.4	0.006395	0.004935	0.003787	0.002055	0.006366	0.173191	0.08405	0.038331	0.016732	0.002984	0.01721		11.4	0.004602	0.003369	0.004315	0.002536	0.004611	0.11863	0.064526	0.03462	0.021721	0.011196	0.015735
11.6	0.006307	0.005113	0.003542	0.001806	0.005961	0.176277	0.085463	0.039377	0.017223	0.003293	0.016947		11.6	0.004609	0.003377	0.003837	0.002477	0.004162	0.120301	0.065502	0.035466	0.022481	0.011695	0.01521
11.8	0.00557	0.005074	0.003328	0.001793	0.005608	0.179542	0.08696	0.039799	0.017532	0.003415	0.01732		11.8	0.003916	0.00326	0.00395	0.002375	0.003878	0.121612	0.066129	0.036377	0.022543	0.011647	0.015213
12	0.004731	0.004301	0.00262	0.001414	0.005121	0.182839	0.088726	0.040527	0.018199	0.003774	0.017536		12	0.003422	0.003592	0.003935	0.002223	0.003772	0.123854	0.067678	0.037023	0.023242	0.01216	0.01509
12.2	0.004612	0.004166	0.002845	0.001673	0.005387	0.186096	0.090302	0.040892	0.018763	0.003888	0.017656		12.2	0.003294	0.00383	0.003587	0.002341	0.003953	0.125864	0.068716	0.03798	0.024146	0.012476	0.014855
12.4	0.00486	0.00421	0.002868	0.001828	0.005619	0.189067	0.091277	0.041262	0.019181	0.004629	0.017997		12.4	0.001969	0.003481	0.00343	0.002174	0.003413	0.12719	0.069488	0.038965	0.024061	0.012298	0.014919
12.6	0.004611	0.004062	0.002418	0.001665	0.004969	0.192077	0.092758	0.041994	0.019965	0.004906	0.017793		12.6	0.000944	0.003277	0.002905	0.001843	0.002781	0.128825	0.070335	0.039536	0.024682	0.012171	0.01495
12.8	0.004981	0.004222	0.002675	0.001898	0.005245	0.195227	0.094368	0.042642	0.020346	0.005014	0.017773		12.8	0.000746	0.002529	0.002775	0.0021	0.002915	0.130328	0.071422	0.04028	0.025135	0.012352	0.014935
13	0.005182	0.004269	0.002839	0.002501	0.005616	0.198274	0.095706	0.043814	0.020742	0.005003	0.017704		13	0.000889	0.002295	0.002628	0.002492	0.002954	0.131337	0.072578	0.04099	0.025013	0.012212	0.014449
13.2	0.00552	0.004563	0.003131	0.002818	0.005614	0.201622	0.097382	0.0451	0.021191	0.005146	0.018065		13.2	0.001029	0.002142	0.002224	0.002726	0.002978	0.13243	0.073322	0.041483	0.024501	0.01171	0.014648
13.4	0.005925	0.004483	0.003041	0.003177	0.005644	0.204844	0.099117	0.046465	0.021365	0.005397	0.017787		13.4	0.001124	0.001988	0.002021	0.002003	0.003265	0.134404	0.074807	0.04223	0.02447	0.011347	0.014095
13.6	0.006285	0.004663	0.003507	0.003799	0.006193	0.207916	0.100781	0.047241	0.021634	0.005624	0.017698		13.6	0.001841	0.002286	0.001857	0.002314	0.003071	0.136251	0.075722	0.042403	0.024524	0.011184	0.014175
13.8	0.00602	0.004513	0.004044	0.003765	0.006522	0.210826	0.102068	0.048358	0.022018	0.005855	0.017463		13.8	0.002023	0.002189	0.002004	0.002313	0.003188	0.137991	0.076354	0.042624	0.024571	0.011022	0.013939
14	0.005974	0.004758	0.003941	0.003983	0.006574	0.214011	0.103684	0.049007	0.022405	0.00628	0.018005		14	0.002272	0.001908	0.0013	0.00235	0.00298	0.138974	0.076729	0.042221	0.024494	0.010221	0.014213
14.2	0.006083	0.00511	0.004469	0.004016	0.007124	0.217325	0.10519	0.04965	0.022623	0.006694	0.018379		14.2	0.002406	0.001575	0.0007	0.00214	0.002947	0.140246	0.077059	0.041624	0.023945	0.010024	0.014227
14.4	0.006978	0.005418	0.005186	0.004885	0.007741	0.220365	0.106841	0.050446	0.022727	0.006881	0.018585		14.4	0.003028	0.001743	0.001549	0.002443	0.003207	0.142015	0.078056	0.041963	0.023857	0.010355	0.014131
14.6	0.007208	0.005273	0.005111	0.004935	0.00775	0.223889	0.108628	0.051378	0.022983	0.006796	0.019226		14.6	0.003611	0.00174	0.001589	0.002843	0.003689	0.143914	0.079414	0.043227	0.024419	0.010752	0.014224
14.8	0.007325	0.005355	0.005198	0.005317	0.007985	0.227413	0.11019	0.051949	0.02316	0.00606	0.020214		14.8	0.00451	0.002343	0.002464	0.003718	0.004793	0.145584	0.080654	0.043533	0.024809	0.010986	0.014753
15	0.007353	0.00554	0.005081	0.005641	0.008547	0.230377	0.111784	0.052871	0.023884	0.00604	0.020403		15	0.004846	0.002195	0.002598	0.003709	0.004902	0.147501	0.081831	0.043974	0.025386	0.011479	0.014879
15.2	0.0078	0.005825	0.004656	0.005342	0.008867	0.233055	0.113073	0.053669	0.024189	0.006042	0.02104		15.2	0.005489	0.00282	0.003193	0.004197	0.005506	0.148711	0.082626	0.04417	0.025716	0.01184	0.01533
15.4	0.008392	0.005936	0.004513	0.005011	0.00937	0.236394	0.11481	0.05459	0.024345	0.006043	0.021029		15.4	0.006245	0.003485	0.003648	0.00447	0.005633	0.150333	0.083416	0.045291	0.026154	0.012655	0.015288
15.6	0.008244	0.006076	0.004157	0.004691	0.009682	0.240009	0.116839	0.055555	0.024502	0.005931	0.02116		15.6	0.006583	0.003954	0.004038	0.004387	0.005038	0.152034	0.084317	0.046162	0.026638	0.012605	0.015143
15.8	0.008187	0.005931	0.004448	0.004612	0.009596	0.243411	0.118562	0.055887	0.025008	0.006007	0.021532		15.8	0.006372	0.003823	0.004827	0.004031	0.005202	0.154078	0.085214	0.046685	0.026714	0.012851	0.016544
16	0.008307	0.005778	0.004646	0.004494	0.009732	0.246478	0.120439	0.056456	0.025368	0.005951	0.02197		16	0.006253	0.004481	0.004606	0.003714	0.004996	0.156025	0.085597	0.047123	0.027473	0.013058	0.017479
16.2	0.008502	0.006347	0.004912	0.004348	0.009633	0.249675	0.121891	0.056749	0.025776	0.006186	0.022003		16.2	0.006715	0.0057	0.00533	0.004014	0.005363	0.157621	0.085986	0.047527	0.027797	0.013066	0.017704
16.4	0.009061	0.006855	0.004842	0.004542	0.009643	0.252715	0.123547	0.05727	0.026319	0.006455	0.021563		16.4	0.005908	0.005413	0.005317	0.003842	0.004667	0.1589	0.086121	0.048034	0.02753	0.012692	0.017952
16.6	0.008784	0.006749	0.004572	0.004555	0.009236	0.255991	0.125366	0.057712	0.026505	0.006424	0.021093		16.6	0.006365	0.005086	0.005237	0.004011	0.004649	0.161048	0.086869	0.048553	0.028135	0.013165	0.018206
16.8	0.008928	0.006923	0.004642	0.004637	0.009322	0.258843	0.12717	0.058193	0.026415	0.006607	0.020859		16.8	0.006477	0.004826	0.005567	0.004199	0.004839	0.16221	0.087606	0.049113	0.028096	0.012737	0.018062
17	0.008855	0.00757	0.004823	0.005189	0.009277	0.262128	0.128347	0.059095	0.026594	0.006864	0.020687		17	0.006667	0.005211	0.00563	0.004626	0.004784	0.16356	0.087836	0.049337	0.027473	0.012181	0.017898
17.2	0.008883	0.00755	0.004697	0.005052	0.008787	0.265249	0.130162	0.059666	0.026659	0.007309	0.021404		17.2	0.006417	0.004796	0.005424	0.00427	0.004885	0.165524	0.088523	0.050256	0.027717	0.012426	0.019093
17.4	0.008537	0.007586	0.004679	0.005123	0.008671	0.268229	0.131925	0.060355	0.027205	0.007596	0.021259		17.4	0.00602	0.004613	0.005368	0.004149	0.005153	0.16713	0.08912	0.05082	0.027921	0.012444	0.018904
17.6	0.008298	0.007689	0.004858	0.005115	0.008654	0.271184	0.133532	0.060661	0.027881	0.008533	0.021468		17.6	0.006132	0.00507	0.005755	0.004373	0.005201	0.168357	0.089478	0.050655	0.027675	0.012356	0.019174
17.8	0.008747	0.008059	0.005502	0.00525	0.008727	0.274449	0.134826	0.061695	0.028445	0.009372	0.021499		17.8	0.005803	0.004209	0.005825	0.004183	0.005215	0.169837	0.090629	0.051185	0.028335	0.012962	0.019062
18	0.008853	0.008579	0.005568	0.005074	0.008999	0.278278	0.136073	0.062228	0.029065	0.009619	0.02198		18	0.00549	0.00412	0.005676	0.004537	0.005389	0.170921	0.091217	0.051308	0.028514	0.012706	0.019605
18.2	0.009324	0.008575	0.006535	0.005457	0.00934	0.28165	0.137723	0.063033	0.029314	0.009973	0.021589		18.2	0.005369	0.003826	0.005317	0.004699	0.00531	0.172806	0.092375	0.051738	0.028943	0.013151	0.019057
18.4	0.00914	0.008095	0.006432	0.005404	0.009375	0.285044	0.139453	0.064047	0.029687	0.010649	0.022041		18.4	0.005591	0.003666	0.005771	0.004665	0.00564	0.174755	0.093736	0.052661	0.029506	0.013406	0.018921
18.6	0.009198	0.008006	0.00619	0.004972	0.009511	0.288402	0.140672	0.064933	0.030394	0.01067	0.022509		18.6	0.005502	0.003743	0.005872	0.004987	0.006223	0.176681	0.095368	0.053044	0.03039	0.014287	0.018704
18.8	0.009383	0.008027	0.006596	0.005102	0.01012	0.291482	0.142027	0.065581	0.030912	0.010667	0.022339		18.8	0.005668	0.003769	0.005775	0.00521	0.006352	0.179011	0.097001	0.053156	0.031291	0.014961	0.018306
19	0.009491	0.008171	0.0069	0.005029	0.010732	0.294321	0.143648	0.066428	0.031673	0.011206	0.022591		19	0.005703	0.003857	0.005804	0.005108	0.006491	0.180711	0.098534	0.053743	0.031826	0.015447	0.01808
19.2	0.009442	0.008294	0.007188	0.004684	0.010695	0.297534	0.145191	0.067241	0.031995	0.011265	0.02281		19.2	0.005618	0.004073	0.005778	0.005362	0.006612	0.182293	0.099674	0.054495	0.032334	0.016298	0.017999
19.4	0.010184	0.008521	0.007397	0.005065	0.011161	0.300396	0.146835	0.068209	0.032204	0.011335	0.022663		19.4	0.005524	0.003732	0.005767	0.004982	0.005887	0.184629	0.100979	0.055539	0.033306	0.017056	0.018043
19.6	0.010101	0.008455	0.00758	0.005213	0.011057	0.303385	0.148668	0.068904	0.032268	0.011461	0.022761		19.6	0.005045	0.003588	0.005672	0.004893	0.005787	0.186756	0.101888	0.055728	0.033494	0.016781	0.018149
19.8	0.010571	0.008788	0.008117	0.005486	0.010921	0.306217	0.150372	0.069451	0.032968	0.011523	0.022868		19.8	0.005281	0.004447	0.005788	0.004995	0.006425	0.188507	0.102382	0.055889	0.033532	0.016652	0.018653
20	0.010668	0.008899	0.00813	0.005679	0.010744	0.308889	0.152571	0.070478	0.033372	0.011375	0.023096		20	0.005376	0.005455	0.005362	0.004992	0.006171	0.190323	0.102757	0.056967	0.034062	0.016829	0.018141
20.2	0.010418	0.008646	0.00825	0.005842	0.010606	0.311875	0.15442	0.07131	0.033975	0.01161	0.02264		20.2	0.00576	0.006036	0.005543	0.005256	0.006214	0.192294	0.104088	0.057643	0.033792	0.016536	0.017743
20.4	0.010223	0.008763	0.008084	0.006385	0.010411	0.314609	0.156527	0.071778	0.034214	0.011333	0.022258		20.4	0.005827	0.005768	0.004989	0.00503	0.005513	0.19459	0.104962	0.058995	0.03436	0.016513	0.017805
20.6	0.009894	0.00864	0.008431	0.007199	0.010197	0.317193	0.158241	0.07198	0.034334	0.010946	0.022147		20.6	0.00679	0.006287	0.005576	0.005255	0.006099	0.196279	0.106302	0.059364	0.034578	0.016899	0.017488
20.8	0.009572	0.008775	0.008242	0.007378	0.009727	0.320007	0.160113	0.072743	0.03473	0.010913	0.022262		20.8	0.007495	0.006841	0.005626	0.005503	0.006535	0.197515	0.107359	0.059615	0.034186	0.016108	0.017441
21	0.00936	0.008647	0.008151	0.007753	0.009151	0.323484	0.161622	0.073427	0.034946	0.010923	0.022173		21	0.00778	0.007218	0.005669	0.005517	0.00647	0.199433	0.108446	0.060306	0.034162	0.016467	0.017427
21.2	0.009119	0.008794	0.008179	0.007823	0.008823	0.326963	0.163214	0.074202	0.035333	0.011146	0.022328		21.2	0.007603	0.007264	0.005774	0.005579	0.006617	0.200568	0.109599	0.060987	0.034293	0.016669	0.017583
21.4	0.008955	0.008956	0.008448	0.007639	0.00861	0.330119	0.164835	0.074749	0.03578	0.011154	0.021516		21.4	0.007574	0.007433	0.005388	0.005613	0.006506	0.20126	0.11045	0.061054	0.034219	0.016271	0.017134
21.6	0.009526	0.009558	0.008955	0.008091	0.008685	0.333697	0.166595	0.075401	0.036054	0.011364	0.021272		21.6	0.008179	0.007703	0.005766	0.00604	0.006483	0.202716	0.111231	0.061704	0.034882	0.016131	0.01731
21.8	0.009515	0.009188	0.009169	0.008182	0.008886	0.337225	0.167798	0.076284	0.036623	0.011625	0.021116		21.8	0.007898	0.006735	0.005009	0.005703	0.006167	0.204061	0.112073	0.062677	0.035561	0.016635	0.017635
22	0.009547	0.009543	0.009307	0.008227	0.009595	0.340766	0.169314	0.077006	0.037184	0.011855	0.02111		22	0.007827	0.006641	0.004866	0.005662	0.006742	0.205159	0.112853	0.06355	0.035735	0.016704	0.01798
22.2	0.009629	0.00934	0.009519	0.008611	0.009432	0.343845	0.171072	0.077776	0.037516	0.011775	0.021089		22.2	0.007916	0.00615	0.004381	0.004994	0.006239	0.206504	0.114194	0.064029	0.036223	0.017157	0.017646
22.4	0.010015	0.009291	0.009551	0.00889	0.010073	0.347015	0.172522	0.078351	0.038349	0.012183	0.021135		22.4	0.007948	0.005973	0.004474	0.004692	0.006183	0.208085	0.115217	0.064359	0.036932	0.017668	0.017575
22.6	0.010644	0.009776	0.009708	0.009133	0.010652	0.350248	0.174286	0.079283	0.039171	0.012065	0.021506		22.6	0.007744	0.006212	0.004285	0.004854	0.00557	0.210096	0.116309	0.064269	0.037636	0.018373	0.018207
22.8	0.011179	0.009851	0.010008	0.009204	0.010978	0.353329	0.175834	0.079967	0.039252	0.012544	0.021493		22.8	0.007643	0.006051	0.004169	0.004992	0.005383	0.212	0.11767	0.065421	0.038314	0.019449	0.018461
23	0.011632	0.010069	0.010225	0.008988	0.011219	0.356344	0.177642	0.080737	0.040099	0.012493	0.021999		23	0.006919	0.00605	0.003789	0.00495	0.005244	0.213282	0.118258	0.06604	0.038648	0.019895	0.018601
23.2	0.011853	0.010205	0.009809	0.009473	0.011205	0.359363	0.178941	0.081874	0.040403	0.012797	0.021976		23.2	0.006868	0.005684	0.004099	0.00508	0.005161	0.215001	0.119028	0.066197	0.038967	0.020225	0.019065
23.4	0.012216	0.0096	0.008923	0.009056	0.011211	0.362082	0.180852	0.08266	0.040715	0.012874	0.022155		23.4	0.006613	0.005043	0.004115	0.004549	0.004865	0.216911	0.1199	0.066365	0.039597	0.02007	0.019429
23.6	0.011906	0.009445	0.008721	0.008517	0.01136	0.365225	0.182633	0.083334	0.041183	0.013192	0.022831		23.6	0.006381	0.005381	0.004487	0.004963	0.0055	0.218247	0.120537	0.066401	0.03943	0.019548	0.019282
23.8	0.012515	0.00938	0.008446	0.008295	0.011599	0.368387	0.184531	0.08455	0.041599	0.013412	0.0232		23.8	0.006984	0.005877	0.00473	0.004949	0.005825	0.21951	0.12127	0.066621	0.039536	0.019067	0.019036
24	0.011915	0.009401	0.008389	0.008556	0.011579	0.371297	0.186497	0.085373	0.041978	0.013537	0.023645		24	0.006419	0.004546	0.004219	0.004399	0.004904	0.221264	0.122373	0.067235	0.03964	0.01887	0.019131
24.2	0.01158	0.009169	0.008206	0.008189	0.011314	0.374509	0.188043	0.085878	0.042582	0.013586	0.024132		24.2	0.007084	0.004926	0.005144	0.004797	0.004941	0.222806	0.123316	0.06734	0.039188	0.018424	0.019766
24.4	0.01119	0.009467	0.007809	0.008022	0.010915	0.377863	0.190014	0.08639	0.042901	0.01347	0.0243		24.4	0.00773	0.005308	0.005546	0.005205	0.005264	0.224639	0.12426	0.067958	0.040036	0.019106	0.019635
24.6	0.010828	0.009371	0.007898	0.008074	0.010732	0.381131	0.191145	0.086944	0.043445	0.013496	0.024938		24.6	0.007851	0.005173	0.006021	0.005438	0.005485	0.225962	0.12566	0.067852	0.03966	0.019172	0.01938
24.8	0.010667	0.00902	0.007303	0.007426	0.010547	0.384301	0.192833	0.087773	0.043436	0.013384	0.024982		24.8	0.007408	0.004962	0.005609	0.005053	0.005215	0.227371	0.126729	0.067807	0.039366	0.018688	0.019574
25	0.010082	0.008437	0.006854	0.006999	0.009871	0.387509	0.194402	0.088447	0.043584	0.013416	0.024951		25	0.007068	0.005264	0.006109	0.005469	0.005156	0.229166	0.127914	0.068307	0.039322	0.018885	0.01933
25.2	0.00936	0.008037	0.00674	0.006469	0.009358	0.390627	0.195488	0.089017	0.043575	0.013459	0.025391		25.2	0.007139	0.005324	0.006299	0.005767	0.005441	0.229965	0.129098	0.06865	0.039379	0.018542	0.019736
25.4	0.009323	0.008051	0.00671	0.006402	0.009484	0.393399	0.196925	0.089416	0.044065	0.013264	0.025334		25.4	0.006971	0.00529	0.005867	0.005732	0.005533	0.231618	0.129524	0.068883	0.039915	0.018764	0.019958
25.6	0.008708	0.00778	0.006692	0.006892	0.009453	0.396556	0.198218	0.090188	0.044419	0.013407	0.025301		25.6	0.007304	0.005691	0.006249	0.006007	0.006079	0.233079	0.13016	0.069623	0.040291	0.018846	0.020053
25.8	0.008426	0.007195	0.006713	0.006646	0.009397	0.3995	0.199754	0.090675	0.044931	0.013881	0.025012		25.8	0.00661	0.005499	0.005804	0.005216	0.0063	0.234238	0.130862	0.070515	0.040271	0.019398	0.020201
26	0.008595	0.00721	0.006891	0.006742	0.009342	0.402359	0.200906	0.091398	0.045296	0.013675	0.024736		26	0.006388	0.005679	0.005543	0.004813	0.006456	0.236191	0.132206	0.071566	0.041044	0.019776	0.020365
26.2	0.008178	0.007186	0.006965	0.00665	0.009405	0.405234	0.202368	0.091769	0.045979	0.013506	0.024524		26.2	0.006149	0.005969	0.005304	0.004403	0.005886	0.237848	0.133035	0.071909	0.041332	0.020126	0.020389
26.4	0.00828	0.007751	0.007231	0.00654	0.010111	0.408108	0.203842	0.092782	0.046577	0.014092	0.023926		26.4	0.005275	0.00595	0.005301	0.004182	0.005489	0.239446	0.133446	0.072339	0.041464	0.020712	0.020001
26.6	0.008359	0.007821	0.007441	0.006507	0.010038	0.411319	0.205186	0.093728	0.047067	0.013988	0.023777		26.6	0.005086	0.006175	0.005066	0.003907	0.005173	0.240939	0.134152	0.072771	0.041726	0.020918	0.020193
26.8	0.008318	0.007517	0.007582	0.006501	0.009774	0.41417	0.206298	0.094646	0.047072	0.014375	0.02363		26.8	0.004935	0.006521	0.005106	0.00395	0.005426	0.24242	0.134657	0.073524	0.042112	0.021429	0.020223
27	0.008166	0.007453	0.00768	0.00647	0.009841	0.416902	0.208348	0.095726	0.047727	0.01449	0.023284		27	0.005013	0.006768	0.00486	0.003443	0.005323	0.243367	0.134688	0.073511	0.04213	0.021023	0.020039
27.2	0.00779	0.006608	0.007127	0.006333	0.009174	0.419721	0.209687	0.096576	0.048049	0.015045	0.023299		27.2	0.005567	0.006668	0.005247	0.002795	0.005124	0.244924	0.13533	0.073914	0.042626	0.02111	0.020435
27.4	0.007755	0.006599	0.006638	0.005453	0.008936	0.422536	0.211224	0.097314	0.048031	0.015219	0.023412		27.4	0.005531	0.006097	0.004622	0.002206	0.004762	0.246562	0.13616	0.074334	0.04309	0.020886	0.020153
27.6	0.007899	0.007035	0.007091	0.00583	0.009246	0.425361	0.212839	0.098313	0.047893	0.015701	0.023797		27.6	0.005375	0.005964	0.004645	0.001926	0.004872	0.247405	0.136669	0.074286	0.042858	0.020663	0.02023
27.8	0.008083	0.007791	0.007441	0.006005	0.008841	0.428777	0.21482	0.09935	0.047833	0.01605	0.023304		27.8	0.005508	0.005477	0.004242	0.001543	0.004302	0.248679	0.137247	0.075001	0.04351	0.021025	0.019879
28	0.008183	0.008206	0.007705	0.006355	0.008682	0.431998	0.217047	0.099492	0.048301	0.016415	0.023566		28	0.004907	0.004851	0.004296	0.001661	0.003928	0.250042	0.137789	0.075787	0.043755	0.021147	0.020218
28.2	0.008604	0.008393	0.00804	0.006371	0.008653	0.435511	0.218655	0.100402	0.048838	0.016295	0.023414		28.2	0.005435	0.005933	0.004827	0.002006	0.004409	0.251272	0.138359	0.076365	0.044349	0.021599	0.020541
28.4	0.008696	0.008517	0.007973	0.006527	0.008751	0.439105	0.22045	0.101262	0.04937	0.016276	0.023586		28.4	0.005	0.005506	0.004343	0.001823	0.004527	0.252583	0.139365	0.077008	0.045068	0.021582	0.020454
28.6	0.009552	0.009047	0.008441	0.007037	0.009259	0.442024	0.221822	0.10172	0.049801	0.01648	0.023783		28.6	0.004899	0.005355	0.004506	0.002336	0.004788	0.254029	0.140427	0.077367	0.045109	0.021295	0.020435
28.8	0.010162	0.009415	0.008697	0.007269	0.00973	0.444651	0.223873	0.102322	0.050446	0.016511	0.023346		28.8	0.005644	0.005924	0.00534	0.003276	0.005519	0.255074	0.141708	0.077418	0.045415	0.021294	0.020849
29	0.009769	0.009142	0.008293	0.007058	0.00918	0.447807	0.225723	0.102917	0.05112	0.016825	0.023418		29	0.006013	0.006396	0.00587	0.004269	0.006547	0.256539	0.142483	0.077811	0.045702	0.021231	0.02103
29.2	0.010028	0.009254	0.008649	0.007338	0.009242	0.450997	0.227315	0.103982	0.051317	0.016931	0.023204		29.2	0.006639	0.006847	0.006476	0.005122	0.007399	0.257551	0.143663	0.078417	0.046373	0.021221	0.021404
29.4	0.010488	0.009677	0.0087	0.007908	0.00972	0.453952	0.22938	0.104641	0.052268	0.017032	0.022343		29.4	0.006595	0.007185	0.007035	0.005842	0.007758	0.25924	0.143999	0.078912	0.046898	0.021527	0.020954
29.6	0.010172	0.009168	0.008694	0.007664	0.009704	0.456843	0.231345	0.105665	0.052653	0.017329	0.022361		29.6	0.006725	0.007495	0.007651	0.006649	0.007787	0.259963	0.144817	0.079395	0.046318	0.020734	0.021134
29.8	0.010432	0.009297	0.009071	0.007415	0.009915	0.459775	0.233275	0.106461	0.053195	0.017499	0.022342		29.8	0.005796	0.006972	0.00775	0.006549	0.007582	0.261664	0.146074	0.080509	0.046515	0.020759	0.021243
30	0.010629	0.009564	0.009284	0.007456	0.010729	0.463016	0.234718	0.107388	0.053489	0.017557	0.023039		30	0.005988	0.00709	0.007781	0.007187	0.007651	0.263478	0.147908	0.081008	0.047115	0.021217	0.021509
30.2	0.010728	0.009825	0.009343	0.006919	0.011259	0.46592	0.236638	0.108111	0.054123	0.017812	0.023549		30.2	0.005861	0.006671	0.008125	0.007491	0.00786	0.264915	0.149279	0.081577	0.047014	0.021521	0.021776
30.4	0.010789	0.009981	0.009566	0.006671	0.011273	0.46882	0.238181	0.109494	0.054439	0.018411	0.02351		30.4	0.005755	0.006412	0.008113	0.007327	0.007389	0.26657	0.15062	0.082276	0.047322	0.021923	0.021755
30.6	0.011012	0.009487	0.009521	0.006376	0.011104	0.471575	0.23953	0.110579	0.054869	0.018283	0.024376		30.6	0.006009	0.007026	0.008323	0.007484	0.007119	0.268366	0.151746	0.083055	0.04812	0.02225	0.022558
30.8	0.011094	0.009401	0.008952	0.006331	0.010952	0.473939	0.240924	0.111456	0.054889	0.018756	0.024774		30.8	0.005759	0.006773	0.007962	0.006812	0.006483	0.269551	0.152302	0.083383	0.048246	0.022359	0.022808
31	0.011242	0.009459	0.008734	0.006769	0.011107	0.476414	0.242621	0.111955	0.054995	0.018767	0.024809		31	0.005814	0.006303	0.007612	0.006344	0.005779	0.271082	0.15324	0.083877	0.048397	0.022535	0.022443
31.2	0.011058	0.009147	0.008563	0.006718	0.011008	0.478723	0.243687	0.112492	0.054859	0.018943	0.025715		31.2	0.006057	0.005965	0.007212	0.006022	0.0055	0.273349	0.154519	0.08456	0.049231	0.023222	0.022669
31.4	0.011244	0.009821	0.008639	0.006764	0.011286	0.481585	0.245078	0.112917	0.054369	0.019522	0.025955		31.4	0.00586	0.005347	0.006501	0.005578	0.005036	0.275022	0.155655	0.084809	0.049205	0.023254	0.022519
31.6	0.011388	0.010021	0.008972	0.007278	0.01154	0.484186	0.246486	0.113454	0.054474	0.019856	0.026019		31.6	0.005883	0.005471	0.006175	0.005122	0.004661	0.275942	0.156345	0.084886	0.049057	0.023624	0.022519
31.8	0.011201	0.010393	0.009238	0.007633	0.011351	0.487195	0.247807	0.113933	0.054816	0.020064	0.02579		31.8	0.005971	0.005727	0.005801	0.004884	0.004046	0.277451	0.157308	0.085602	0.04999	0.024003	0.021799
32	0.011063	0.0097	0.008749	0.007784	0.011265	0.49	0.249042	0.11426	0.055487	0.019784	0.02607		32	0.006131	0.006331	0.005643	0.005044	0.004105	0.279157	0.157961	0.086001	0.050383	0.023992	0.021994
32.2	0.010801	0.010215	0.009335	0.008338	0.011598	0.493103	0.249933	0.115212	0.056228	0.019358	0.025542		32.2	0.006601	0.007184	0.005506	0.004921	0.00441	0.280593	0.158361	0.085866	0.050617	0.023886	0.021672
32.4	0.010586	0.010006	0.009145	0.008305	0.011568	0.495996	0.251268	0.115768	0.056678	0.019538	0.02542		32.4	0.007198	0.00741	0.00537	0.004898	0.004659	0.282006	0.158703	0.08606	0.050874	0.023547	0.021875
32.6	0.010631	0.010251	0.009682	0.008878	0.011759	0.498959	0.252708	0.116247	0.05708	0.019891	0.024841		32.6	0.007712	0.007793	0.006022	0.005176	0.00509	0.283433	0.158926	0.085923	0.051124	0.023797	0.022421
32.8	0.010171	0.010159	0.009637	0.008879	0.011719	0.501969	0.254393	0.11694	0.057718	0.01973	0.023858		32.8	0.008467	0.00795	0.006198	0.005346	0.005348	0.284507	0.159542	0.086191	0.051102	0.023872	0.022684
33	0.009803	0.01008	0.010054	0.00885	0.011591	0.504866	0.256029	0.11779	0.0577	0.01965	0.023432		33	0.00841	0.008123	0.006365	0.005454	0.005922	0.286088	0.159464	0.086814	0.050984	0.023779	0.022451
33.2	0.009693	0.010172	0.010698	0.009048	0.011464	0.507401	0.258136	0.118836	0.058422	0.019841	0.023303		33.2	0.008997	0.008553	0.007241	0.006558	0.006373	0.286984	0.159931	0.087079	0.05074	0.023571	0.022172
33.4	0.009749	0.010274	0.010819	0.009176	0.011736	0.50976	0.259657	0.119496	0.059257	0.019844	0.023299		33.4	0.009207	0.008528	0.007727	0.007228	0.006866	0.288113	0.160321	0.087419	0.050246	0.023111	0.021788
33.6	0.009811	0.010172	0.011225	0.009019	0.011951	0.512375	0.261268	0.12082	0.059653	0.02031	0.023843		33.6	0.009235	0.008748	0.008067	0.007373	0.006941	0.289638	0.161161	0.087886	0.049562	0.022948	0.021776
33.8	0.010093	0.010664	0.012083	0.009365	0.012289	0.515539	0.262915	0.12141	0.06006	0.020911	0.023894		33.8	0.009284	0.008412	0.008079	0.007328	0.007249	0.291334	0.162333	0.088676	0.049847	0.023432	0.021794
34	0.010347	0.010807	0.011796	0.008901	0.012399	0.51826	0.264774	0.122326	0.060316	0.020903	0.024318		34	0.009713	0.008564	0.00836	0.008078	0.008131	0.293028	0.163302	0.089279	0.050358	0.024213	0.022006
34.2	0.010681	0.010944	0.011497	0.008222	0.011851	0.520904	0.26674	0.123558	0.06103	0.021153	0.024636		34.2	0.009623	0.008242	0.008719	0.007896	0.008158	0.294723	0.164443	0.090142	0.050679	0.024458	0.022359
34.4	0.010065	0.011044	0.01107	0.007645	0.011298	0.523536	0.268503	0.124907	0.061551	0.021601	0.024266		34.4	0.009292	0.008379	0.008962	0.008154	0.008193	0.296626	0.16503	0.091018	0.051439	0.024959	0.022426
34.6	0.010385	0.011269	0.010661	0.007781	0.011235	0.526236	0.269981	0.126014	0.0619	0.021314	0.024614		34.6	0.008971	0.008144	0.008853	0.007931	0.008168	0.298175	0.165341	0.091783	0.051909	0.025303	0.022044
34.8	0.010397	0.011121	0.010157	0.007672	0.010661	0.528734	0.27162	0.126783	0.062166	0.021637	0.024286		34.8	0.00892	0.007235	0.007905	0.007414	0.007966	0.298899	0.165678	0.092241	0.051993	0.02536	0.021717
35	0.010232	0.010475	0.00956	0.007624	0.009778	0.531668	0.273316	0.1277	0.062415	0.021338	0.024347		35	0.008939	0.00673	0.007875	0.007492	0.00777	0.300362	0.166908	0.09278	0.052465	0.025821	0.021111
35.2	0.010051	0.010326	0.009218	0.007556	0.009876	0.534246	0.275082	0.12872	0.062683	0.021608	0.024997		35.2	0.00915	0.006753	0.007823	0.007394	0.008006	0.301433	0.167582	0.093277	0.052795	0.025967	0.021135
35.4	0.009827	0.01026	0.008644	0.007119	0.009511	0.536984	0.276781	0.129376	0.063019	0.0218	0.024947		35.4	0.00893	0.006809	0.007695	0.007435	0.007208	0.302176	0.168459	0.093669	0.052665	0.026088	0.021003
35.6	0.009416	0.009891	0.008089	0.006993	0.009465	0.539313	0.278031	0.13011	0.063537	0.021571	0.02537		35.6	0.009108	0.006919	0.007559	0.007503	0.006586	0.302968	0.169035	0.094135	0.053003	0.026472	0.021188
35.8	0.009033	0.009095	0.007518	0.006727	0.009054	0.541879	0.279655	0.130424	0.064092	0.021272	0.025674		35.8	0.008943	0.006891	0.007639	0.007491	0.006441	0.304033	0.170043	0.094706	0.053815	0.027064	0.02134
36	0.008656	0.008243	0.006541	0.006433	0.008343	0.544461	0.281113	0.130969	0.064655	0.020971	0.025876		36	0.008984	0.0073	0.007656	0.007657	0.006209	0.305268	0.170789	0.094892	0.053975	0.027121	0.021579
36.2	0.008354	0.007926	0.006755	0.006374	0.008133	0.547585	0.282714	0.13163	0.064766	0.02118	0.02548		36.2	0.008828	0.007161	0.00754	0.007347	0.005899	0.306274	0.171451	0.095001	0.054656	0.027182	0.021443
36.4	0.008034	0.007215	0.006633	0.006013	0.007442	0.550687	0.284357	0.132214	0.064868	0.021612	0.025629		36.4	0.00886	0.006271	0.007257	0.006596	0.005622	0.307334	0.172113	0.095333	0.055045	0.027621	0.022428
36.6	0.008476	0.007593	0.007572	0.006413	0.007337	0.553521	0.285674	0.132414	0.065252	0.021647	0.025586		36.6	0.008346	0.005896	0.007089	0.005937	0.005301	0.308921	0.173154	0.09583	0.055283	0.028211	0.022971
36.8	0.008638	0.007464	0.007888	0.006374	0.007704	0.556134	0.28685	0.133523	0.065732	0.021819	0.024963		36.8	0.00851	0.006041	0.006724	0.005779	0.005177	0.310456	0.174416	0.096624	0.055477	0.028384	0.022455
37	0.009198	0.007916	0.008977	0.006648	0.008368	0.558643	0.288441	0.134019	0.066027	0.022193	0.025539		37	0.008486	0.006029	0.006931	0.0059	0.005161	0.312635	0.175838	0.09753	0.055851	0.028908	0.022485
37.2	0.009477	0.008166	0.009563	0.006887	0.008918	0.56099	0.290284	0.134518	0.066235	0.022496	0.025375		37.2	0.008329	0.005619	0.007251	0.005933	0.00524	0.313642	0.177086	0.097496	0.05579	0.028736	0.022274
37.4	0.009992	0.008647	0.009868	0.007538	0.010011	0.563666	0.291334	0.135103	0.066552	0.022728	0.025654		37.4	0.00832	0.005586	0.007095	0.005804	0.005374	0.31575	0.178512	0.098578	0.056388	0.029009	0.022292
37.6	0.010256	0.008376	0.009662	0.007386	0.010055	0.566487	0.293315	0.135586	0.06695	0.023177	0.025705		37.6	0.008159	0.005833	0.006978	0.00555	0.005292	0.317583	0.179362	0.098924	0.056876	0.029135	0.022096
37.8	0.010447	0.008896	0.009974	0.007548	0.010587	0.569183	0.294955	0.135571	0.067636	0.023362	0.025768		37.8	0.008613	0.006428	0.007237	0.00599	0.005745	0.318926	0.180149	0.099541	0.057397	0.029243	0.022236
38	0.010446	0.00904	0.009924	0.007222	0.010962	0.571638	0.296879	0.136576	0.068027	0.023382	0.025806		38	0.008415	0.006861	0.007786	0.006402	0.00617	0.320476	0.181281	0.100039	0.057974	0.029164	0.021877
38.2	0.01099	0.009233	0.010659	0.007621	0.011075	0.574546	0.298484	0.137577	0.068516	0.023551	0.025796		38.2	0.008372	0.006868	0.007433	0.006189	0.006181	0.322223	0.182042	0.100942	0.057982	0.029005	0.021895
38.4	0.01115	0.009455	0.011371	0.00808	0.011669	0.576631	0.299571	0.138312	0.068892	0.024066	0.025438		38.4	0.008459	0.007388	0.007049	0.006576	0.006544	0.324016	0.182864	0.101528	0.058318	0.028724	0.021314
38.6	0.011477	0.009344	0.011479	0.008034	0.011998	0.579252	0.301005	0.139539	0.069155	0.02413	0.025079		38.6	0.009081	0.00801	0.006813	0.006504	0.006242	0.325184	0.183605	0.101799	0.058618	0.028579	0.021301
38.8	0.011048	0.009066	0.011074	0.007437	0.01146	0.582049	0.302599	0.140638	0.069744	0.024549	0.024769		38.8	0.00979	0.008447	0.006599	0.006597	0.00619	0.326137	0.184255	0.102222	0.058861	0.028217	0.021096
39	0.010832	0.008548	0.010878	0.007901	0.011428	0.585021	0.304265	0.141463	0.070138	0.024363	0.024494		39	0.010332	0.008737	0.007251	0.007167	0.006329	0.327351	0.185069	0.102502	0.058847	0.028112	0.020569
39.2	0.011018	0.009588	0.011179	0.008554	0.012278	0.587211	0.306414	0.14188	0.07047	0.024429	0.025667		39.2	0.010706	0.009108	0.007333	0.007659	0.0063	0.328057	0.185762	0.102767	0.058524	0.027386	0.021643
39.4	0.010776	0.009522	0.010813	0.008533	0.01229	0.589481	0.30829	0.142594	0.071095	0.024589	0.025692		39.4	0.010393	0.009434	0.007163	0.007962	0.005672	0.329224	0.186604	0.102858	0.058851	0.027571	0.021645
39.6	0.010861	0.009323	0.010499	0.008846	0.012044	0.592191	0.309901	0.143187	0.071587	0.024912	0.026167		39.6	0.010751	0.009728	0.007454	0.008619	0.006293	0.330517	0.18704	0.103178	0.058993	0.027303	0.022209
39.8	0.010922	0.009241	0.010323	0.008885	0.011603	0.594789	0.311637	0.143857	0.07227	0.025416	0.025669		39.8	0.011138	0.010014	0.008117	0.008856	0.007139	0.332019	0.18823	0.103274	0.059474	0.027324	0.022248
40	0.011132	0.009616	0.010289	0.009398	0.011261	0.5971	0.313142	0.144779	0.072886	0.02575	0.025099		40	0.010766	0.009963	0.008223	0.008798	0.006739	0.333596	0.189316	0.103471	0.060064	0.027253	0.021988
40.2	0.010892	0.009796	0.010467	0.00914	0.010636	0.599809	0.314739	0.145607	0.07342	0.026282	0.024609		40.2	0.010536	0.009667	0.008487	0.008827	0.006952	0.33466	0.189902	0.10393	0.060577	0.02765	0.02205
40.4	0.0107	0.009981	0.010653	0.009054	0.010044	0.602163	0.31601	0.146473	0.07418	0.026349	0.024825		40.4	0.010319	0.009091	0.008318	0.008449	0.007282	0.336252	0.190763	0.104298	0.060921	0.028324	0.022004
40.6	0.011033	0.010032	0.010832	0.009451	0.010088	0.604571	0.317224	0.147031	0.074588	0.026602	0.024582		40.6	0.009624	0.008955	0.008253	0.00807	0.007111	0.337675	0.19187	0.104709	0.061207	0.028704	0.022062
40.8	0.01067	0.009831	0.010632	0.009394	0.010056	0.60738	0.319019	0.148548	0.074883	0.02691	0.024023		40.8	0.009453	0.008771	0.008702	0.007785	0.007134	0.338863	0.193283	0.105023	0.061559	0.029181	0.021787
41	0.01	0.009642	0.010686	0.009595	0.009915	0.610218	0.321338	0.148645	0.075341	0.027096	0.024214		41	0.008823	0.008187	0.00891	0.007658	0.007069	0.340034	0.194106	0.105514	0.062041	0.02949	0.021945
41.2	0.009753	0.010153	0.010727	0.009704	0.009923	0.6128	0.323202	0.148793	0.075869	0.026851	0.023577		41.2	0.008349	0.008051	0.009439	0.007592	0.007408	0.340296	0.194329	0.105363	0.062201	0.029088	0.021623
41.4	0.009484	0.009857	0.010143	0.00974	0.009769	0.615219	0.324658	0.149496	0.076877	0.027133	0.023585		41.4	0.00843	0.008493	0.009445	0.008157	0.007585	0.340986	0.194684	0.105867	0.062256	0.029215	0.0214
41.6	0.009083	0.00921	0.009563	0.008938	0.009277	0.617635	0.326227	0.149793	0.07749	0.026941	0.023236		41.6	0.008439	0.009083	0.010013	0.008543	0.007836	0.341753	0.195155	0.105906	0.06287	0.029562	0.020662
41.8	0.009215	0.009729	0.010046	0.009375	0.009964	0.619768	0.327492	0.150598	0.077987	0.026943	0.023667		41.8	0.008427	0.009137	0.010363	0.008716	0.007796	0.342755	0.195889	0.106787	0.062895	0.029788	0.020726
42	0.008921	0.009465	0.010309	0.009417	0.009829	0.622122	0.328944	0.151542	0.078285	0.027109	0.023551		42	0.007743	0.008497	0.009933	0.00877	0.007033	0.343679	0.19655	0.107191	0.063151	0.030099	0.020214
42.2	0.009144	0.009445	0.010697	0.009209	0.009628	0.624889	0.330368	0.152229	0.07879	0.027088	0.023752		42.2	0.008218	0.008625	0.009603	0.009139	0.007125	0.345034	0.197294	0.108147	0.063311	0.030351	0.020667
42.4	0.009151	0.009508	0.011212	0.009312	0.01006	0.626992	0.331943	0.152939	0.079331	0.027502	0.02385		42.4	0.00866	0.009081	0.00969	0.00909	0.006803	0.345865	0.198019	0.108313	0.063692	0.029996	0.020602
42.6	0.008778	0.009022	0.010806	0.008736	0.010216	0.629277	0.333686	0.153931	0.079707	0.027551	0.023876		42.6	0.009	0.009295	0.009562	0.008942	0.006516	0.346705	0.198848	0.1092	0.064163	0.030278	0.021292
42.8	0.009011	0.009374	0.010841	0.009134	0.010232	0.631921	0.335251	0.15444	0.08017	0.027631	0.024006		42.8	0.009075	0.00903	0.009076	0.008686	0.006241	0.348079	0.199501	0.109676	0.064353	0.030228	0.021047
43	0.009487	0.009488	0.01111	0.009891	0.010694	0.634007	0.337208	0.155096	0.080269	0.027467	0.024744		43	0.009289	0.009043	0.009166	0.008822	0.006282	0.349169	0.200259	0.110077	0.064118	0.030203	0.022121
43.2	0.010111	0.010627	0.011138	0.010337	0.011575	0.635993	0.339328	0.155862	0.08092	0.027696	0.025687		43.2	0.008835	0.008845	0.008599	0.0081	0.005838	0.350256	0.201181	0.109941	0.06417	0.029593	0.023266
43.4	0.009956	0.009933	0.010486	0.010011	0.011372	0.63818	0.341324	0.157368	0.081285	0.028302	0.025424		43.4	0.009053	0.008962	0.00863	0.007974	0.005516	0.352496	0.202117	0.110623	0.065015	0.030107	0.023083
43.6	0.009952	0.010002	0.009964	0.009795	0.010978	0.640038	0.342719	0.158574	0.081714	0.02838	0.025494		43.6	0.00939	0.009159	0.009337	0.008443	0.006514	0.354466	0.203035	0.111529	0.065011	0.030261	0.023577
43.8	0.011091	0.010659	0.010464	0.010176	0.011761	0.641819	0.344722	0.159663	0.082509	0.028707	0.025014		43.8	0.00973	0.008971	0.009465	0.00808	0.006551	0.356701	0.20437	0.112369	0.06551	0.030876	0.024088
44	0.01199	0.011049	0.010768	0.01031	0.0121	0.643946	0.346399	0.160737	0.083071	0.028762	0.02517		44	0.009337	0.008294	0.009256	0.007593	0.006152	0.358144	0.205503	0.113469	0.065689	0.031589	0.024494
44.2	0.012097	0.010875	0.010517	0.009858	0.011925	0.646257	0.348227	0.161856	0.083238	0.028784	0.025742		44.2	0.009728	0.008337	0.009336	0.007848	0.006517	0.359471	0.206187	0.114271	0.065559	0.032021	0.025068
44.4	0.012152	0.010145	0.010095	0.009739	0.011627	0.648664	0.349818	0.162573	0.083793	0.028852	0.026206		44.4	0.009579	0.008303	0.009156	0.007619	0.006864	0.361495	0.206829	0.114977	0.065863	0.032683	0.025473
44.6	0.01255	0.009943	0.010016	0.009603	0.011636	0.651206	0.351683	0.163669	0.083827	0.02924	0.025509		44.6	0.008792	0.007733	0.009189	0.007101	0.00671	0.362665	0.207404	0.115558	0.06596	0.03299	0.025912
44.8	0.012405	0.010105	0.010019	0.009237	0.011606	0.653862	0.353658	0.164697	0.084513	0.02917	0.025258		44.8	0.008814	0.008031	0.009756	0.006906	0.006932	0.363967	0.208298	0.116052	0.066288	0.033451	0.025846
45	0.011868	0.009759	0.010087	0.009364	0.011753	0.656459	0.354974	0.164906	0.085129	0.029224	0.025283		45	0.008715	0.008276	0.010186	0.007479	0.007801	0.364399	0.208162	0.115694	0.065834	0.032853	0.025877
45.2	0.012448	0.010155	0.010434	0.009647	0.012209	0.658932	0.356044	0.165256	0.085234	0.028709	0.025047		45.2	0.008174	0.008107	0.010278	0.007405	0.007816	0.365593	0.209082	0.116346	0.066163	0.033114	0.025758
45.4	0.012559	0.009595	0.010295	0.009585	0.012217	0.661253	0.35728	0.165834	0.085247	0.02903	0.024805		45.4	0.0085	0.008335	0.010669	0.008109	0.007928	0.366538	0.209959	0.116732	0.066252	0.033687	0.025789
45.6	0.012685	0.009453	0.010237	0.009286	0.012272	0.664169	0.358606	0.166294	0.085808	0.029048	0.025703		45.6	0.008355	0.008238	0.010595	0.007867	0.007745	0.368108	0.210822	0.117265	0.067149	0.033985	0.025798
45.8	0.012763	0.009842	0.010528	0.009803	0.012138	0.666832	0.360263	0.167016	0.0861	0.0289	0.026346		45.8	0.008056	0.008121	0.010398	0.007788	0.00783	0.369041	0.211878	0.117934	0.067564	0.034151	0.026414
46	0.011832	0.009249	0.010925	0.009462	0.011256	0.669502	0.361571	0.167533	0.086522	0.029114	0.026268		46	0.008152	0.008156	0.010264	0.007806	0.007728	0.370051	0.212745	0.118487	0.06826	0.034566	0.026397
46.2	0.011661	0.009164	0.011206	0.009005	0.010992	0.672147	0.362962	0.168168	0.086794	0.02933	0.026414		46.2	0.008426	0.007936	0.010298	0.007819	0.007907	0.370662	0.213781	0.118622	0.06839	0.034086	0.026668
46.4	0.011703	0.0093	0.012014	0.009619	0.011402	0.674384	0.364074	0.168657	0.087077	0.029273	0.026201		46.4	0.007998	0.007902	0.009623	0.007175	0.007214	0.37108	0.214355	0.118823	0.06863	0.033667	0.026495
46.6	0.011859	0.009733	0.012024	0.009907	0.011562	0.676279	0.365609	0.168904	0.087359	0.029244	0.026543		46.6	0.007945	0.008143	0.009029	0.007099	0.007329	0.372054	0.215567	0.119213	0.069069	0.033967	0.026888
46.8	0.01189	0.010221	0.012309	0.010042	0.011487	0.678722	0.367121	0.169285	0.087718	0.029595	0.026674		46.8	0.00784	0.008219	0.008451	0.006547	0.007107	0.373371	0.216157	0.118798	0.069068	0.034276	0.02677
47	0.011904	0.010382	0.012239	0.010506	0.011404	0.680639	0.368755	0.170008	0.08812	0.030101	0.026866		47	0.00793	0.008263	0.008218	0.006326	0.006808	0.374397	0.216965	0.118868	0.069086	0.033932	0.027087
47.2	0.011568	0.010975	0.01229	0.010537	0.011296	0.682977	0.370469	0.171025	0.088981	0.030574	0.026214		47.2	0.008453	0.008012	0.008269	0.006117	0.005999	0.376189	0.218064	0.118722	0.069154	0.033405	0.026148
47.4	0.011623	0.011438	0.01248	0.010667	0.01118	0.684849	0.372184	0.172072	0.089415	0.031081	0.026268		47.4	0.009175	0.008327	0.008409	0.006691	0.005614	0.377625	0.218711	0.119412	0.069509	0.033357	0.02558
47.6	0.012338	0.012106	0.012361	0.010451	0.011184	0.68667	0.373166	0.172918	0.090165	0.031427	0.025893		47.6	0.008969	0.008433	0.008248	0.006898	0.005896	0.378878	0.219358	0.11968	0.069068	0.033663	0.025094
47.8	0.013283	0.012471	0.013135	0.011137	0.012256	0.689091	0.374839	0.173825	0.090671	0.031764	0.025822		47.8	0.00968	0.008118	0.007901	0.006923	0.00585	0.379908	0.220075	0.120012	0.068908	0.033769	0.02498
48	0.012849	0.012512	0.013247	0.011182	0.012291	0.691223	0.375915	0.174806	0.09063	0.032043	0.025831		48	0.00976	0.007699	0.007578	0.006565	0.00537	0.380531	0.220556	0.120394	0.068544	0.033513	0.024671
48.2	0.012557	0.012409	0.013169	0.011027	0.012139	0.692954	0.37739	0.175893	0.090746	0.032405	0.025664		48.2	0.009982	0.008033	0.007336	0.006798	0.005359	0.381229	0.220315	0.120582	0.068166	0.033128	0.024862
48.4	0.012137	0.011875	0.012629	0.010528	0.01177	0.694686	0.378785	0.176663	0.091286	0.032886	0.025373		48.4	0.009452	0.007615	0.007306	0.00647	0.005251	0.382405	0.220058	0.120906	0.068405	0.033109	0.024487
48.6	0.012224	0.012217	0.012732	0.010733	0.011877	0.696244	0.380409	0.177894	0.091196	0.033189	0.025032		48.6	0.009597	0.007831	0.00793	0.006795	0.005864	0.383436	0.220751	0.121468	0.069028	0.033437	0.023988
48.8	0.011793	0.012194	0.013146	0.01087	0.012288	0.69835	0.382087	0.178344	0.091329	0.033181	0.025066		48.8	0.009869	0.008701	0.008828	0.007648	0.006695	0.384851	0.221647	0.121477	0.069262	0.033824	0.023917
49	0.011542	0.011711	0.013039	0.010817	0.012546	0.700233	0.383433	0.178858	0.091518	0.033334	0.025099		49	0.010407	0.009037	0.009459	0.008366	0.007836	0.3855	0.22216	0.121391	0.069047	0.033754	0.023993
49.2	0.011396	0.010937	0.012219	0.010261	0.011949	0.701853	0.385045	0.17921	0.091578	0.033343	0.025477		49.2	0.010199	0.009163	0.009564	0.0081	0.008066	0.387249	0.223535	0.122776	0.070105	0.034442	0.024561
49.4	0.011288	0.010668	0.011513	0.00968	0.011684	0.70368	0.38638	0.179591	0.09192	0.033853	0.025785		49.4	0.010654	0.009498	0.009786	0.00849	0.00845	0.387887	0.224102	0.122926	0.070227	0.034466	0.024941
49.6	0.010772	0.010266	0.01119	0.009522	0.01128	0.705814	0.387899	0.180648	0.092327	0.03345	0.026394		49.6	0.010284	0.009342	0.009701	0.008358	0.008507	0.389085	0.224596	0.12344	0.070966	0.034543	0.025204
49.8	0.010386	0.010402	0.011176	0.009569	0.011294	0.707502	0.389144	0.181593	0.092215	0.033314	0.026596		49.8	0.010105	0.009275	0.009822	0.008279	0.008909	0.389729	0.22564	0.124215	0.071775	0.034878	0.02546
50	0.009964	0.0099	0.01081	0.008748	0.01055	0.708985	0.390165	0.182345	0.09206	0.033734	0.026717		50	0.010024	0.008869	0.010062	0.008221	0.008959	0.391082	0.226275	0.125097	0.072355	0.034966	0.025799
50.2	0.010466	0.009957	0.010351	0.00862	0.010457	0.710815	0.391395	0.182737	0.092132	0.033239	0.02653		50.2	0.010613	0.009209	0.010451	0.008586	0.009566	0.392019	0.226679	0.125261	0.0725	0.034635	0.025617
50.4	0.010793	0.010078	0.010071	0.008647	0.010119	0.712931	0.393287	0.183442	0.092569	0.03266	0.026862		50.4	0.010785	0.00954	0.010192	0.008546	0.009394	0.393079	0.227249	0.125615	0.072862	0.034554	0.025825
50.6	0.011598	0.010376	0.00991	0.008591	0.010315	0.714487	0.395235	0.18416	0.093105	0.033099	0.02733		50.6	0.010675	0.00937	0.010098	0.008867	0.009769	0.394934	0.228777	0.126176	0.073299	0.035391	0.026073
50.8	0.011592	0.009975	0.009586	0.008399	0.009964	0.71662	0.396815	0.184631	0.09391	0.033402	0.027195		50.8	0.010639	0.00942	0.010009	0.008998	0.00948	0.396677	0.229826	0.12664	0.073278	0.035622	0.025807
51	0.011992	0.009873	0.009212	0.008364	0.009368	0.718399	0.398489	0.185785	0.094776	0.033497	0.026989		51	0.010221	0.009369	0.010395	0.009269	0.009327	0.398085	0.231032	0.127166	0.073604	0.035099	0.025501
51.2	0.011871	0.009824	0.00906	0.008332	0.009663	0.720152	0.400127	0.187038	0.095622	0.033401	0.027007		51.2	0.010535	0.009116	0.010469	0.009241	0.008997	0.399527	0.23214	0.127429	0.073514	0.034989	0.025477
51.4	0.012853	0.010199	0.009736	0.008907	0.010394	0.721769	0.401597	0.187545	0.096354	0.033507	0.027065		51.4	0.009942	0.008657	0.010326	0.009017	0.008775	0.400213	0.233033	0.127633	0.073719	0.035093	0.025626
51.6	0.013182	0.009968	0.009805	0.009139	0.010772	0.723524	0.402889	0.188363	0.097235	0.033529	0.026741		51.6	0.009842	0.008453	0.010261	0.008624	0.008462	0.401121	0.234408	0.128066	0.073704	0.035189	0.025563
51.8	0.012988	0.009922	0.01049	0.009969	0.011721	0.725676	0.404562	0.189065	0.097683	0.033459	0.027405		51.8	0.010164	0.008239	0.010359	0.008529	0.007935	0.402031	0.235305	0.128308	0.073718	0.035146	0.026167
52	0.012741	0.009855	0.01084	0.009756	0.011588	0.727572	0.405982	0.190183	0.097817	0.033751	0.027248		52	0.009866	0.007728	0.009984	0.008025	0.007061	0.40344	0.236184	0.129113	0.074313	0.035263	0.025974
52.2	0.012882	0.009873	0.011345	0.009818	0.011417	0.729413	0.407637	0.191093	0.098206	0.034026	0.027164		52.2	0.010211	0.007825	0.010351	0.008508	0.006758	0.4046	0.23682	0.129631	0.074706	0.035842	0.025732
52.4	0.012662	0.009978	0.011296	0.009945	0.011831	0.731484	0.409716	0.191325	0.09863	0.034283	0.027321		52.4	0.009902	0.007864	0.010525	0.008709	0.006817	0.405781	0.237416	0.130269	0.075365	0.036458	0.025473
52.6	0.01248	0.010096	0.012377	0.010778	0.012262	0.733552	0.411485	0.192083	0.09896	0.03451	0.027138		52.6	0.010608	0.008242	0.010832	0.008978	0.007309	0.406877	0.238613	0.130793	0.075715	0.037376	0.024991
52.8	0.012282	0.009878	0.012622	0.010881	0.012567	0.735913	0.413281	0.192432	0.099341	0.034606	0.027629		52.8	0.010535	0.008313	0.010951	0.009059	0.00725	0.408092	0.238913	0.131025	0.075984	0.03746	0.025225
53	0.011929	0.00928	0.011879	0.010226	0.012231	0.737577	0.414599	0.192801	0.099888	0.034997	0.027627		53	0.010546	0.008331	0.011042	0.008851	0.007341	0.408361	0.23868	0.131333	0.075747	0.037224	0.025169
53.2	0.011897	0.009549	0.011818	0.009832	0.012115	0.739053	0.416047	0.193253	0.099845	0.035286	0.028165		53.2	0.010196	0.008141	0.010845	0.008615	0.006704	0.409578	0.238912	0.131896	0.076112	0.037455	0.025205
53.4	0.011269	0.009841	0.011925	0.009682	0.012125	0.741195	0.41707	0.194008	0.10004	0.035407	0.027996		53.4	0.010192	0.007975	0.010679	0.00816	0.006127	0.410301	0.239193	0.132002	0.076408	0.037699	0.024586
53.6	0.011254	0.010177	0.012522	0.010265	0.012534	0.743198	0.418469	0.195196	0.100216	0.035553	0.027783		53.6	0.01039	0.008135	0.010453	0.007754	0.005745	0.411673	0.239912	0.132774	0.077197	0.037991	0.024347
53.8	0.011333	0.010617	0.012704	0.010118	0.012557	0.74463	0.419811	0.195851	0.100155	0.03604	0.027757		53.8	0.010238	0.008081	0.009999	0.006986	0.005435	0.412816	0.240715	0.133637	0.077549	0.038003	0.023951
54	0.01157	0.010373	0.012801	0.009886	0.01242	0.746348	0.42136	0.196536	0.10021	0.036265	0.027366		54	0.010692	0.008954	0.01037	0.00714	0.00597	0.414566	0.241524	0.134552	0.078093	0.038397	0.024222
54.2	0.011789	0.01035	0.012824	0.010256	0.012597	0.748365	0.422673	0.197201	0.100888	0.036394	0.027163		54.2	0.01114	0.009735	0.010011	0.007253	0.006691	0.415617	0.242033	0.134625	0.07789	0.038109	0.02386
54.4	0.011962	0.010636	0.012566	0.010277	0.012611	0.750254	0.424462	0.197905	0.101604	0.036928	0.027796		54.4	0.010912	0.009151	0.009378	0.007142	0.006365	0.416332	0.242673	0.135059	0.077907	0.03792	0.024196
54.6	0.011825	0.010806	0.012572	0.010152	0.013001	0.752266	0.425683	0.198959	0.102478	0.03751	0.027612		54.6	0.010686	0.009531	0.00967	0.007606	0.00722	0.417144	0.243945	0.13527	0.077819	0.038007	0.024052
54.8	0.010591	0.010017	0.011626	0.009748	0.012165	0.75458	0.427522	0.199774	0.103207	0.037833	0.027529		54.8	0.010818	0.009911	0.009707	0.007749	0.007389	0.417802	0.244898	0.135719	0.077667	0.037667	0.024229
55	0.01022	0.00962	0.011074	0.009202	0.012177	0.755986	0.428977	0.201277	0.103601	0.038023	0.02724		55	0.010439	0.010076	0.010044	0.007576	0.007634	0.418559	0.24605	0.135665	0.078059	0.037709	0.024554
55.2	0.010203	0.00968	0.011211	0.009291	0.012846	0.757741	0.430786	0.202217	0.104174	0.038271	0.027145		55.2	0.010869	0.009919	0.009657	0.007166	0.006903	0.419403	0.247342	0.136114	0.078256	0.037712	0.025069
55.4	0.010296	0.010039	0.0117	0.009766	0.013033	0.759633	0.432228	0.202885	0.104514	0.038552	0.027657		55.4	0.010682	0.009824	0.009892	0.006998	0.006903	0.420252	0.247864	0.136237	0.078417	0.037593	0.025764
55.6	0.00995	0.010127	0.011279	0.009238	0.012997	0.761507	0.433572	0.204219	0.105056	0.038649	0.028085		55.6	0.011085	0.009988	0.009929	0.007312	0.006681	0.421008	0.248416	0.1368	0.078686	0.037477	0.026261
55.8	0.010342	0.010381	0.011214	0.008995	0.012995	0.763194	0.434958	0.205166	0.10525	0.038673	0.028682		55.8	0.011025	0.009949	0.010108	0.007719	0.007113	0.422215	0.249248	0.137145	0.079128	0.037703	0.027411
56	0.010258	0.01035	0.011127	0.008532	0.012187	0.764853	0.436256	0.206433	0.105409	0.039049	0.028452		56	0.010991	0.009392	0.009912	0.008119	0.007733	0.422928	0.249657	0.137829	0.079371	0.037605	0.026935
56.2	0.010888	0.011064	0.011491	0.009471	0.012466	0.766445	0.437539	0.207059	0.105944	0.039032	0.028305		56.2	0.011189	0.009229	0.010106	0.008631	0.00789	0.42395	0.250492	0.138122	0.079482	0.037603	0.027163
56.4	0.011381	0.011281	0.011697	0.009986	0.012217	0.767895	0.438825	0.207664	0.106319	0.039046	0.02818		56.4	0.011036	0.00905	0.010175	0.008597	0.008694	0.424646	0.251295	0.138453	0.079741	0.037384	0.027632
56.6	0.011832	0.011353	0.012119	0.010551	0.011918	0.769406	0.440072	0.208679	0.106688	0.03899	0.027971		56.6	0.011114	0.008438	0.009977	0.008031	0.008481	0.426055	0.251829	0.138804	0.080194	0.037514	0.02783
56.8	0.012569	0.011685	0.012038	0.010908	0.012179	0.770963	0.441238	0.209367	0.106747	0.039021	0.028394		56.8	0.010349	0.008084	0.010012	0.007791	0.008302	0.427572	0.251823	0.139055	0.080535	0.037256	0.028166
57	0.012822	0.011528	0.012117	0.010463	0.011978	0.772148	0.442623	0.209753	0.10707	0.039413	0.027805		57	0.010151	0.007378	0.009667	0.007414	0.007862	0.428657	0.25193	0.139726	0.080868	0.037216	0.028147
57.2	0.012988	0.012003	0.012532	0.010573	0.012107	0.773584	0.443891	0.210556	0.107359	0.039487	0.027904		57.2	0.010076	0.006654	0.008913	0.006841	0.007191	0.430059	0.252676	0.140216	0.081148	0.037587	0.027924
57.4	0.012408	0.011532	0.01235	0.010583	0.011618	0.775297	0.444769	0.211104	0.107562	0.039382	0.026978		57.4	0.010575	0.007197	0.009238	0.006525	0.007345	0.43126	0.253424	0.140954	0.081947	0.038091	0.027102
57.6	0.012971	0.011466	0.013168	0.011052	0.011836	0.776418	0.446437	0.211142	0.107776	0.039365	0.026731		57.6	0.010638	0.007442	0.008687	0.00639	0.006934	0.432829	0.254113	0.14155	0.082434	0.038316	0.027208
57.8	0.013077	0.010989	0.013223	0.010855	0.01194	0.777666	0.448122	0.211645	0.108087	0.039082	0.026331		57.8	0.01066	0.007643	0.008646	0.006662	0.006951	0.434148	0.25458	0.141904	0.082492	0.038365	0.026443
58	0.013635	0.01117	0.013698	0.011439	0.012621	0.779685	0.449534	0.21216	0.10866	0.039389	0.02622		58	0.011561	0.008614	0.009106	0.007519	0.007621	0.435264	0.255241	0.142409	0.082588	0.038916	0.026193
58.2	0.013626	0.011125	0.013656	0.011695	0.012759	0.781519	0.450745	0.21252	0.109336	0.039276	0.026404		58.2	0.011711	0.008809	0.008895	0.007801	0.007824	0.436335	0.255473	0.142971	0.082806	0.038934	0.026149
58.4	0.013384	0.011029	0.013431	0.011705	0.012929	0.783103	0.45267	0.213336	0.109874	0.039244	0.026332		58.4	0.012184	0.008868	0.009103	0.008538	0.008171	0.437238	0.256274	0.143501	0.082524	0.039499	0.025615
58.6	0.012123	0.010475	0.012835	0.011273	0.012775	0.784983	0.454588	0.214693	0.110496	0.039486	0.025815		58.6	0.01194	0.009311	0.009172	0.008628	0.008044	0.437975	0.257194	0.143415	0.082356	0.039787	0.02472
58.8	0.011446	0.010154	0.012228	0.011077	0.012797	0.787056	0.456525	0.215146	0.11106	0.039503	0.025606		58.8	0.01194	0.009351	0.008862	0.008643	0.006998	0.439586	0.258359	0.143958	0.082972	0.040144	0.024629
59	0.011363	0.010264	0.012493	0.010814	0.013359	0.789235	0.45779	0.215739	0.111475	0.039649	0.025335		59	0.011908	0.009461	0.009177	0.009064	0.006842	0.440675	0.259153	0.144503	0.083403	0.040231	0.024619
59.2	0.011428	0.010686	0.01294	0.010844	0.013832	0.79105	0.459355	0.216608	0.112038	0.040228	0.025996		59.2	0.01173	0.00944	0.009113	0.009298	0.0064	0.441816	0.260185	0.145201	0.083765	0.040485	0.024767
59.4	0.01054	0.010353	0.011991	0.010112	0.013452	0.792787	0.460752	0.217721	0.112359	0.040113	0.026746		59.4	0.011778	0.010064	0.009743	0.009618	0.006938	0.442671	0.260496	0.145134	0.083595	0.040521	0.025156
59.6	0.010326	0.010682	0.011933	0.009674	0.013463	0.794803	0.462398	0.218729	0.113038	0.040288	0.02602		59.6	0.011992	0.010454	0.010302	0.010084	0.007321	0.443124	0.261135	0.145145	0.083363	0.039931	0.025015
59.8	0.010708	0.010998	0.012225	0.009698	0.013343	0.796242	0.463873	0.219307	0.113617	0.040365	0.025852		59.8	0.011866	0.01046	0.010754	0.010358	0.007771	0.4443	0.262517	0.145482	0.083383	0.040228	0.025507
60	0.010448	0.010866	0.012445	0.009528	0.012827	0.797909	0.465312	0.220173	0.114023	0.040909	0.025796		60	0.011941	0.0107	0.011073	0.010755	0.008522	0.445603	0.263284	0.145721	0.083235	0.040448	0.025609
60.2	0.010883	0.01154	0.012998	0.010043	0.012804	0.798867	0.466688	0.221193	0.114641	0.04142	0.025939		60.2	0.011333	0.010377	0.010921	0.010389	0.008407	0.447149	0.264912	0.145983	0.083867	0.040832	0.026382
60.4	0.011008	0.011503	0.013614	0.010038	0.012306	0.800173	0.467966	0.221871	0.115	0.042201	0.026123		60.4	0.011019	0.009721	0.010941	0.009575	0.008433	0.448478	0.266048	0.146079	0.084271	0.041667	0.027132
60.6	0.010875	0.011643	0.013875	0.010028	0.012264	0.801608	0.469632	0.222651	0.115231	0.04273	0.026501		60.6	0.010478	0.00891	0.01077	0.008733	0.008159	0.450078	0.266709	0.146245	0.084852	0.041907	0.027851
60.8	0.011038	0.011647	0.014511	0.010118	0.012304	0.802938	0.470953	0.22314	0.115733	0.043382	0.026249		60.8	0.009887	0.007883	0.010073	0.00786	0.007895	0.451243	0.267306	0.146418	0.085331	0.042282	0.027765
61	0.010518	0.011422	0.014259	0.0097	0.01175	0.803812	0.472339	0.224044	0.116284	0.043909	0.026273		61	0.009819	0.007427	0.010316	0.007713	0.00794	0.452113	0.267744	0.146874	0.085891	0.042493	0.028385
61.2	0.009835	0.011117	0.014133	0.009096	0.010935	0.805311	0.473616	0.225101	0.116353	0.044042	0.026093		61.2	0.009398	0.00724	0.009799	0.007331	0.007609	0.453305	0.267988	0.147018	0.085646	0.043123	0.028496
61.4	0.010039	0.011092	0.014492	0.00943	0.011157	0.806518	0.475146	0.225563	0.116506	0.044169	0.026156		61.4	0.009713	0.007512	0.010161	0.007219	0.00691	0.454901	0.268164	0.147653	0.086516	0.044044	0.028232
61.6	0.010453	0.010796	0.014641	0.009608	0.011319	0.807935	0.477347	0.226509	0.116882	0.044277	0.026589		61.6	0.009604	0.007276	0.010211	0.007418	0.006589	0.45611	0.268727	0.148068	0.086895	0.044396	0.028246
61.8	0.010653	0.01011	0.014474	0.009451	0.011644	0.809233	0.479056	0.22789	0.117355	0.044286	0.026433		61.8	0.009876	0.007122	0.01053	0.007642	0.00706	0.456824	0.268718	0.14871	0.086756	0.044262	0.027608
62	0.011117	0.010022	0.01478	0.009794	0.011586	0.810409	0.480261	0.228621	0.11756	0.044317	0.026555		62	0.010409	0.007694	0.010263	0.007646	0.007317	0.458271	0.269493	0.149968	0.087267	0.044893	0.027479
62.2	0.011003	0.009589	0.014604	0.009753	0.011919	0.811573	0.48166	0.229868	0.117738	0.044183	0.026382		62.2	0.010102	0.007192	0.009851	0.007298	0.007474	0.459555	0.2701	0.151009	0.087588	0.044996	0.027232
62.4	0.010994	0.009214	0.01397	0.00951	0.011676	0.81263	0.483436	0.230916	0.118503	0.044207	0.0262		62.4	0.009706	0.006943	0.009518	0.007182	0.007105	0.460244	0.271089	0.151287	0.087005	0.044921	0.026276
62.6	0.011354	0.009322	0.013352	0.00986	0.01204	0.814083	0.484854	0.231305	0.118697	0.04414	0.026546		62.6	0.009646	0.006937	0.00956	0.006935	0.00652	0.461128	0.271267	0.151431	0.087149	0.04412	0.026236
62.8	0.011951	0.009341	0.013254	0.010203	0.011991	0.815984	0.486076	0.231462	0.118934	0.043866	0.026454		62.8	0.009849	0.007158	0.010009	0.007286	0.006401	0.462248	0.272191	0.152219	0.087787	0.043705	0.026374
63	0.012198	0.009329	0.013317	0.01021	0.012399	0.817893	0.487305	0.232099	0.119363	0.044396	0.026762		63	0.009594	0.007241	0.010316	0.007447	0.006452	0.46253	0.273192	0.153123	0.088012	0.043467	0.026376
63.2	0.01197	0.009423	0.012909	0.010131	0.012546	0.818814	0.488936	0.233204	0.119723	0.044283	0.027193		63.2	0.009785	0.008019	0.010771	0.007589	0.006653	0.463015	0.274026	0.153056	0.087523	0.043658	0.026068
63.4	0.01178	0.009495	0.012189	0.009528	0.012566	0.820492	0.490629	0.233789	0.120163	0.043754	0.027339		63.4	0.010353	0.008877	0.011319	0.007575	0.006764	0.463123	0.274537	0.153262	0.087106	0.04363	0.025622
63.6	0.011678	0.009684	0.012286	0.009813	0.012556	0.822254	0.492071	0.234229	0.120753	0.043456	0.026945		63.6	0.010796	0.009126	0.011376	0.00769	0.007071	0.46354	0.275039	0.15331	0.086611	0.043497	0.025478
63.8	0.011926	0.009955	0.012438	0.009991	0.0125	0.823215	0.493352	0.234512	0.12122	0.043323	0.027279		63.8	0.01121	0.009319	0.011087	0.007785	0.007164	0.464343	0.276052	0.153959	0.086596	0.044154	0.025199
64	0.011391	0.009917	0.012636	0.00976	0.012418	0.824423	0.494847	0.235022	0.121327	0.043711	0.027787		64	0.011572	0.010007	0.011304	0.007956	0.007452	0.464974	0.27665	0.154012	0.08635	0.044127	0.025754
64.2	0.011426	0.010721	0.013192	0.010147	0.012409	0.82586	0.496592	0.235694	0.121742	0.044011	0.028047		64.2	0.011156	0.009132	0.01074	0.007791	0.006995	0.465502	0.277657	0.154373	0.086429	0.044278	0.026055
64.4	0.011258	0.010501	0.013669	0.010525	0.012537	0.827792	0.497843	0.235891	0.122245	0.043867	0.027648		64.4	0.01131	0.009236	0.010651	0.0075	0.006821	0.466484	0.278715	0.154486	0.086999	0.044918	0.026088
64.6	0.010665	0.010845	0.013396	0.010327	0.011995	0.829303	0.499455	0.236415	0.122472	0.043714	0.027182		64.6	0.011059	0.009454	0.010584	0.00731	0.006742	0.467053	0.279182	0.154593	0.087048	0.044503	0.025984
64.8	0.010483	0.010804	0.013479	0.010438	0.012086	0.830489	0.501081	0.237007	0.122882	0.043583	0.026533		64.8	0.010586	0.009333	0.01016	0.006805	0.006268	0.467994	0.280122	0.154761	0.087046	0.045071	0.025964
65	0.00998	0.010363	0.013501	0.010285	0.012218	0.831617	0.503115	0.238311	0.123212	0.04347	0.02653		65	0.010761	0.009627	0.010797	0.007316	0.006332	0.468887	0.280454	0.154729	0.087543	0.045165	0.026514
65.2	0.010563	0.010596	0.014086	0.010801	0.01234	0.832909	0.504791	0.239085	0.123674	0.043812	0.026341		65.2	0.010968	0.009781	0.010292	0.007081	0.005843	0.469939	0.280676	0.155161	0.087929	0.045619	0.026719
65.4	0.011121	0.011139	0.014833	0.011409	0.013228	0.833838	0.506136	0.239427	0.124201	0.044098	0.02632		65.4	0.011059	0.009573	0.010249	0.007268	0.005356	0.470803	0.280881	0.15551	0.088609	0.045541	0.026686
65.6	0.011207	0.010584	0.014798	0.011117	0.013227	0.835302	0.507608	0.240607	0.124318	0.044406	0.025827		65.6	0.011347	0.009717	0.010377	0.007834	0.006116	0.471138	0.281398	0.155706	0.088926	0.044953	0.026409
65.8	0.011812	0.010251	0.014985	0.011112	0.013105	0.8361	0.508644	0.24127	0.124779	0.045112	0.025498		65.8	0.01169	0.010076	0.010108	0.00762	0.006686	0.471904	0.2817	0.156173	0.088915	0.044741	0.02645
66	0.012072	0.010338	0.014806	0.011507	0.013002	0.837367	0.509485	0.241911	0.124737	0.045881	0.025204		66	0.011831	0.010739	0.01005	0.007676	0.006807	0.473356	0.282617	0.156906	0.089484	0.044856	0.02618
66.2	0.012776	0.010703	0.014894	0.011777	0.013708	0.839131	0.510698	0.242936	0.12496	0.046677	0.024849		66.2	0.011848	0.010583	0.010457	0.008094	0.007225	0.473882	0.283382	0.156944	0.089531	0.044676	0.025897
66.4	0.013048	0.010559	0.014727	0.011864	0.013829	0.840743	0.511622	0.243272	0.125497	0.047233	0.025165		66.4	0.011818	0.011003	0.010133	0.008387	0.007326	0.474816	0.284211	0.157023	0.089909	0.044357	0.026231
66.6	0.013288	0.010621	0.014415	0.012227	0.013892	0.842053	0.512937	0.243313	0.125675	0.047986	0.025614		66.6	0.012239	0.011258	0.010337	0.008683	0.007628	0.475997	0.2848	0.157472	0.09045	0.044329	0.026771
66.8	0.012958	0.010176	0.014054	0.011772	0.013382	0.843681	0.514251	0.243692	0.126112	0.048361	0.025958		66.8	0.012101	0.011242	0.010245	0.008451	0.007589	0.477354	0.285836	0.158271	0.091176	0.044729	0.027165
67	0.012627	0.010091	0.013911	0.01115	0.013285	0.845152	0.515227	0.244662	0.126816	0.048792	0.026517		67	0.012121	0.011079	0.010018	0.008443	0.007495	0.478164	0.286667	0.158604	0.091561	0.044831	0.027755
67.2	0.012038	0.01017	0.013358	0.010389	0.013337	0.846376	0.516445	0.245673	0.127345	0.048502	0.026538		67.2	0.012507	0.011099	0.00994	0.008378	0.008166	0.479041	0.287489	0.158899	0.091159	0.045421	0.02757
67.4	0.012033	0.010179	0.012668	0.009818	0.013254	0.848049	0.517847	0.246157	0.127902	0.04856	0.026748		67.4	0.012945	0.010885	0.009597	0.008413	0.008312	0.480246	0.288379	0.159533	0.091933	0.045805	0.02732
67.6	0.011056	0.009695	0.01181	0.009345	0.012538	0.849633	0.519129	0.246843	0.128702	0.048726	0.026601		67.6	0.013568	0.01103	0.009475	0.00869	0.009034	0.481485	0.288976	0.160072	0.092117	0.046038	0.026718
67.8	0.011004	0.009948	0.011846	0.009356	0.012531	0.850705	0.52055	0.247502	0.128811	0.049085	0.027248		67.8	0.013241	0.010564	0.009707	0.00879	0.008828	0.482379	0.289721	0.160583	0.092456	0.045931	0.02692
68	0.010669	0.010044	0.011955	0.008808	0.012465	0.852274	0.521848	0.2483	0.129231	0.048878	0.027559		68	0.012594	0.010162	0.010046	0.008915	0.008244	0.483621	0.290911	0.161127	0.092891	0.046021	0.027552
68.2	0.010666	0.010347	0.011859	0.008914	0.012302	0.853858	0.523496	0.249191	0.13002	0.048495	0.027807		68.2	0.011707	0.00956	0.009498	0.008894	0.008058	0.484806	0.292005	0.162059	0.093369	0.046412	0.027624
68.4	0.010474	0.010395	0.011567	0.008773	0.012241	0.85532	0.524514	0.249682	0.130468	0.048255	0.027575		68.4	0.011315	0.009489	0.009328	0.008359	0.007905	0.486151	0.292674	0.162271	0.093805	0.046671	0.027291
68.6	0.010323	0.010833	0.011654	0.008681	0.012144	0.856638	0.526025	0.250507	0.130828	0.048024	0.027337		68.6	0.010826	0.009139	0.009689	0.007985	0.007677	0.486792	0.292872	0.162648	0.093744	0.046818	0.026986
68.8	0.011031	0.011271	0.012247	0.009321	0.012594	0.857412	0.528018	0.251383	0.131432	0.047592	0.027617		68.8	0.010942	0.009012	0.010128	0.007967	0.007945	0.487855	0.293613	0.162754	0.093704	0.047072	0.027462
69	0.011156	0.011325	0.012589	0.009309	0.012423	0.858524	0.529513	0.252277	0.132441	0.047379	0.02737		69	0.011413	0.009043	0.01084	0.008395	0.00809	0.488451	0.293335	0.163035	0.094281	0.047091	0.027618
69.2	0.011427	0.011792	0.012719	0.009352	0.012325	0.859202	0.53042	0.25312	0.132932	0.047549	0.027256		69.2	0.011214	0.008942	0.010727	0.008464	0.007479	0.488464	0.293423	0.16327	0.094319	0.046766	0.027102
69.4	0.011937	0.012205	0.013086	0.009696	0.012524	0.860262	0.531437	0.253987	0.133202	0.047723	0.026796		69.4	0.011269	0.008787	0.011097	0.00868	0.006925	0.489019	0.293577	0.163115	0.094176	0.045952	0.026701
69.6	0.011939	0.011373	0.012844	0.009075	0.01221	0.861702	0.532819	0.255308	0.133303	0.048322	0.026548		69.6	0.011572	0.008953	0.011139	0.00875	0.007312	0.490004	0.294169	0.163554	0.094527	0.046101	0.026267
69.8	0.012208	0.011445	0.012983	0.009465	0.012234	0.862716	0.53381	0.256217	0.133636	0.048795	0.026534		69.8	0.011605	0.009131	0.011306	0.008463	0.007331	0.491193	0.294445	0.163892	0.094871	0.046701	0.02586
70	0.011713	0.011024	0.012943	0.009629	0.012249	0.86405	0.534821	0.257265	0.133828	0.049015	0.026507		70	0.011433	0.009673	0.011444	0.008986	0.00735	0.492463	0.295037	0.16443	0.095106	0.046538	0.025663
70.2	0.011751	0.011132	0.013417	0.009775	0.0128	0.865566	0.535737	0.257674	0.134282	0.049125	0.026364		70.2	0.011157	0.010051	0.011174	0.009207	0.007657	0.492568	0.295729	0.16417	0.095206	0.04633	0.025375
70.4	0.01127	0.01086	0.013644	0.00989	0.012813	0.866752	0.536972	0.258332	0.134899	0.049403	0.026482		70.4	0.01064	0.00995	0.010533	0.008742	0.00684	0.493476	0.296504	0.164288	0.095341	0.046236	0.025719
70.6	0.010987	0.010806	0.01323	0.009746	0.012278	0.867591	0.538731	0.258956	0.135415	0.04934	0.026441		70.6	0.010363	0.009721	0.010746	0.008928	0.006543	0.494108	0.297295	0.164656	0.095336	0.046046	0.026048
70.8	0.010688	0.010218	0.012648	0.009222	0.012167	0.868994	0.540281	0.259887	0.136145	0.049313	0.026191		70.8	0.009996	0.009508	0.010048	0.008558	0.005869	0.49518	0.298357	0.164858	0.095744	0.046076	0.026393
71	0.010654	0.009854	0.012349	0.009032	0.011881	0.870491	0.541672	0.26084	0.136566	0.049665	0.025861		71	0.009924	0.009334	0.009958	0.008601	0.005621	0.495969	0.299165	0.165042	0.095752	0.045474	0.026649
71.2	0.010261	0.009313	0.01192	0.008738	0.012426	0.871785	0.543151	0.261502	0.137132	0.050014	0.025984		71.2	0.01006	0.009604	0.009646	0.008142	0.005726	0.49733	0.300484	0.165653	0.095575	0.045796	0.026454
71.4	0.010551	0.009291	0.011767	0.009031	0.012433	0.872573	0.5448	0.261966	0.137605	0.050738	0.026075		71.4	0.010057	0.009513	0.009856	0.008244	0.005947	0.498294	0.300991	0.165704	0.096047	0.045721	0.026535
71.6	0.01002	0.008951	0.011392	0.008766	0.012278	0.873698	0.546179	0.262401	0.137842	0.05097	0.026401		71.6	0.009854	0.009608	0.010083	0.008364	0.00569	0.49967	0.301853	0.166257	0.096656	0.046411	0.026666
71.8	0.010591	0.00954	0.011999	0.009674	0.01305	0.874594	0.54775	0.263071	0.137876	0.051156	0.027332		71.8	0.008955	0.00879	0.00982	0.007969	0.004769	0.500978	0.302953	0.166841	0.097062	0.046324	0.027592
72	0.010875	0.009693	0.012212	0.009848	0.013635	0.875637	0.549018	0.263592	0.138215	0.051275	0.02753		72	0.008631	0.008933	0.009744	0.008009	0.004736	0.502632	0.304297	0.167669	0.097628	0.046794	0.027444
72.2	0.011072	0.010169	0.012209	0.010464	0.013833	0.876834	0.550618	0.263965	0.138158	0.051304	0.028164		72.2	0.00839	0.008654	0.0092	0.007906	0.00491	0.503946	0.30521	0.168342	0.097638	0.046854	0.027774
72.4	0.011721	0.011338	0.012802	0.011454	0.014498	0.87781	0.551905	0.264261	0.138136	0.051993	0.028423		72.4	0.008555	0.008472	0.009044	0.007852	0.005182	0.505706	0.30588	0.169235	0.097991	0.047539	0.028421
72.6	0.011656	0.011407	0.013048	0.01188	0.014338	0.87934	0.553444	0.264818	0.138493	0.051756	0.028291		72.6	0.008782	0.009021	0.009238	0.008177	0.005888	0.506817	0.306621	0.170306	0.09818	0.048056	0.028679
72.8	0.012095	0.012201	0.013563	0.012593	0.014431	0.880613	0.554759	0.265155	0.139273	0.052002	0.028665		72.8	0.009553	0.009243	0.009904	0.008708	0.006737	0.508246	0.306979	0.170557	0.098043	0.048184	0.029297
73	0.011758	0.01196	0.013665	0.012208	0.014228	0.881943	0.555541	0.265877	0.139747	0.052454	0.02812		73	0.01023	0.009529	0.010535	0.009141	0.007286	0.50858	0.307031	0.170636	0.098179	0.047738	0.029213
73.2	0.011761	0.011711	0.013444	0.011832	0.014545	0.88322	0.556919	0.266674	0.139879	0.052892	0.027836		73.2	0.010535	0.009439	0.010719	0.009539	0.007545	0.509154	0.307643	0.170669	0.098038	0.047407	0.028728
73.4	0.012068	0.011942	0.013662	0.01243	0.014133	0.88446	0.55796	0.267523	0.140222	0.052874	0.027456		73.4	0.011328	0.009608	0.011073	0.0099	0.008352	0.510025	0.307802	0.170798	0.098036	0.04715	0.028572
73.6	0.011363	0.011562	0.013627	0.011925	0.013981	0.885805	0.55902	0.268348	0.14043	0.053164	0.02775		73.6	0.011173	0.009306	0.010527	0.009599	0.009077	0.510846	0.30776	0.171161	0.098293	0.047497	0.028366
73.8	0.010839	0.011618	0.01368	0.011669	0.013551	0.886865	0.560252	0.269242	0.140898	0.053227	0.027573		73.8	0.011584	0.009925	0.010668	0.009751	0.009447	0.511575	0.308423	0.171025	0.098217	0.047274	0.028012
74	0.010991	0.011343	0.013678	0.011658	0.013316	0.888201	0.561617	0.270074	0.141797	0.053153	0.027351		74	0.011498	0.010366	0.010899	0.009955	0.009466	0.511772	0.3092	0.171512	0.098331	0.046773	0.027858
74.2	0.010895	0.011548	0.0138	0.011284	0.013082	0.889218	0.563353	0.270732	0.14256	0.053001	0.026798		74.2	0.011415	0.010918	0.011299	0.009968	0.009697	0.510828	0.309202	0.170919	0.097818	0.046156	0.027516
74.4	0.01098	0.01126	0.013517	0.011116	0.012672	0.890442	0.56507	0.272108	0.143352	0.053101	0.02644		74.4	0.011148	0.010977	0.011881	0.009897	0.009436	0.511463	0.309985	0.17121	0.098039	0.046267	0.027593
74.6	0.011069	0.010877	0.012599	0.010436	0.012183	0.891617	0.566625	0.273552	0.143958	0.053153	0.025791		74.6	0.010805	0.010965	0.012358	0.010348	0.009441	0.51185	0.310878	0.171646	0.098193	0.046284	0.027424
74.8	0.011236	0.009874	0.012392	0.010104	0.011893	0.892652	0.567912	0.274803	0.144708	0.053394	0.025494		74.8	0.010677	0.01133	0.012229	0.01016	0.008893	0.512574	0.311401	0.172305	0.098591	0.046346	0.027385
75	0.011186	0.009257	0.012393	0.009586	0.011462	0.893766	0.569013	0.27549	0.144938	0.053767	0.025692		75	0.010864	0.011393	0.012798	0.009867	0.008777	0.513582	0.31245	0.173265	0.099083	0.046414	0.027393
75.2	0.011161	0.00901	0.012487	0.008898	0.011877	0.894339	0.570411	0.276116	0.145347	0.054072	0.026085		75.2	0.010781	0.010955	0.012443	0.009001	0.008092	0.514671	0.313468	0.174228	0.099786	0.047478	0.027408
75.4	0.011595	0.008884	0.012543	0.008801	0.011585	0.895228	0.57181	0.276871	0.145921	0.054161	0.025776		75.4	0.010483	0.010345	0.012446	0.008779	0.007563	0.515013	0.313712	0.17455	0.100344	0.048033	0.02726
75.6	0.011334	0.008688	0.012377	0.008405	0.01152	0.896728	0.573215	0.277535	0.146264	0.054369	0.025709		75.6	0.010169	0.009762	0.011595	0.008244	0.00603	0.516476	0.314809	0.175417	0.101108	0.048886	0.026954
75.8	0.011987	0.008887	0.012956	0.008896	0.011886	0.897551	0.574879	0.278456	0.146826	0.054703	0.025914		75.8	0.009485	0.009153	0.010627	0.007389	0.004812	0.517531	0.31596	0.176833	0.101489	0.049182	0.026938
76	0.012727	0.008778	0.013025	0.008886	0.012216	0.89857	0.576274	0.279454	0.146854	0.054727	0.025901		76	0.009152	0.009019	0.010811	0.007482	0.004843	0.518771	0.317407	0.177927	0.102028	0.049538	0.0268
76.2	0.012821	0.009669	0.013449	0.00947	0.012349	0.899954	0.5777	0.280305	0.147127	0.054476	0.026052		76.2	0.008883	0.008864	0.01042	0.007439	0.004567	0.51987	0.318253	0.178823	0.102131	0.04988	0.027106
76.4	0.01325	0.010543	0.014276	0.010359	0.013339	0.900984	0.579301	0.281286	0.147488	0.054938	0.025768		76.4	0.009311	0.009097	0.010354	0.007583	0.005071	0.521529	0.319319	0.180255	0.103198	0.050848	0.027174
76.6	0.013026	0.010784	0.014395	0.010861	0.013656	0.902544	0.580261	0.282183	0.148006	0.054875	0.025441		76.6	0.009872	0.009492	0.011062	0.007613	0.005508	0.522864	0.319755	0.180799	0.103594	0.051293	0.027072
76.8	0.013411	0.011662	0.015272	0.011628	0.014599	0.903682	0.581134	0.28263	0.148456	0.055522	0.025672		76.8	0.01063	0.009386	0.011465	0.007474	0.005455	0.523654	0.320063	0.180731	0.103794	0.051283	0.026771
77	0.013396	0.011997	0.015441	0.011915	0.015077	0.904189	0.5824	0.283436	0.148403	0.055777	0.025265		77	0.011264	0.009901	0.0119	0.00799	0.006131	0.523928	0.320233	0.180502	0.1036	0.051013	0.026612
77.2	0.013275	0.012295	0.015061	0.012445	0.014999	0.905048	0.583965	0.284269	0.148563	0.055705	0.025147		77.2	0.011702	0.009769	0.012095	0.008366	0.006477	0.525409	0.320942	0.180961	0.103669	0.05162	0.026649
77.4	0.012965	0.012827	0.01518	0.013134	0.014762	0.905928	0.584774	0.284784	0.148645	0.055808	0.025097		77.4	0.012404	0.010183	0.012436	0.008465	0.007034	0.525813	0.320943	0.180839	0.103454	0.051219	0.026653
77.6	0.012502	0.012975	0.015192	0.012753	0.014819	0.906899	0.585842	0.285663	0.148584	0.056422	0.025168		77.6	0.012652	0.010309	0.012641	0.008534	0.00754	0.526882	0.321035	0.180951	0.103393	0.051507	0.026262
77.8	0.012397	0.012885	0.015262	0.012473	0.014407	0.907545	0.587383	0.286197	0.149046	0.056326	0.02474		77.8	0.012921	0.010723	0.01299	0.008938	0.007984	0.527531	0.321851	0.181012	0.104023	0.051699	0.026109
78	0.012585	0.012805	0.015488	0.012677	0.014426	0.908061	0.588868	0.286826	0.149495	0.05596	0.024809		78	0.012841	0.010701	0.013037	0.009206	0.008004	0.527862	0.321871	0.181449	0.104799	0.05182	0.026219
78.2	0.012225	0.012511	0.015162	0.012294	0.014437	0.908453	0.590313	0.287451	0.149723	0.056092	0.024796		78.2	0.013114	0.011835	0.013482	0.009736	0.008417	0.528535	0.322714	0.181501	0.104933	0.052124	0.026273
78.4	0.0121	0.012162	0.014904	0.012558	0.014519	0.909916	0.590948	0.288279	0.149924	0.056122	0.024661		78.4	0.012802	0.011675	0.013878	0.009691	0.008636	0.52992	0.323529	0.182159	0.105638	0.0526	0.026413
78.6	0.012075	0.011849	0.014888	0.012356	0.014201	0.910563	0.591674	0.288949	0.150111	0.056545	0.024628		78.6	0.012826	0.011516	0.013708	0.009918	0.008507	0.530918	0.324514	0.182596	0.106052	0.053059	0.026391
78.8	0.012054	0.011667	0.015329	0.012351	0.014445	0.911203	0.592517	0.289079	0.150377	0.056879	0.025003		78.8	0.012205	0.011579	0.013119	0.009259	0.007934	0.532104	0.325493	0.183356	0.106822	0.053566	0.026788
79	0.011635	0.011181	0.014766	0.011403	0.013966	0.912182	0.593781	0.289032	0.15054	0.057202	0.025124		79	0.011762	0.011122	0.012881	0.00863	0.007413	0.533255	0.326599	0.18366	0.107241	0.053865	0.026729
79.2	0.011413	0.010912	0.014127	0.010385	0.01408	0.913281	0.59498	0.289162	0.150963	0.05727	0.025156		79.2	0.011011	0.010676	0.012561	0.008147	0.006924	0.534286	0.327371	0.184096	0.107952	0.054544	0.026676
79.4	0.01186	0.011009	0.014183	0.010371	0.013587	0.9147	0.596278	0.28978	0.151811	0.057643	0.025122		79.4	0.010593	0.010427	0.01251	0.008327	0.006963	0.535322	0.328425	0.184633	0.108123	0.054589	0.026667
79.6	0.011861	0.010881	0.013769	0.009898	0.0133	0.916041	0.597597	0.290038	0.152308	0.057921	0.025547		79.6	0.009714	0.010102	0.011803	0.007826	0.006344	0.536381	0.329622	0.185216	0.10839	0.054596	0.026858
79.8	0.012148	0.010524	0.013297	0.009466	0.01262	0.917144	0.599039	0.290785	0.152832	0.057973	0.025815		79.8	0.009299	0.010154	0.012079	0.007918	0.005739	0.536812	0.330567	0.18566	0.107991	0.054671	0.026955
80	0.012455	0.010738	0.012992	0.009537	0.012532	0.91858	0.600198	0.291632	0.153162	0.057985	0.025891		80	0.008264	0.009788	0.012235	0.007782	0.006019	0.537177	0.331232	0.185412	0.107967	0.053932	0.026705
80.2	0.011909	0.011156	0.013014	0.009503	0.012693	0.919999	0.60135	0.292297	0.15408	0.05811	0.026168		80.2	0.008259	0.009871	0.011882	0.007889	0.005986	0.537591	0.331449	0.185529	0.107767	0.053373	0.026681
80.4	0.011817	0.011109	0.012944	0.009413	0.013004	0.921395	0.602567	0.293162	0.154831	0.05825	0.026243		80.4	0.008475	0.009791	0.011926	0.007729	0.006148	0.538241	0.332197	0.185915	0.108415	0.053132	0.026717
80.6	0.011813	0.01124	0.013183	0.009607	0.013082	0.922827	0.603399	0.293936	0.155373	0.058703	0.026559		80.6	0.008674	0.009763	0.011895	0.007829	0.005919	0.538671	0.332311	0.185779	0.107919	0.053077	0.027008
80.8	0.011816	0.011392	0.013406	0.009665	0.013341	0.924228	0.604307	0.294579	0.155867	0.058858	0.026421		80.8	0.009146	0.009918	0.011935	0.008569	0.006203	0.539	0.332471	0.185803	0.10773	0.05245	0.027085
81	0.012352	0.012031	0.013948	0.010327	0.013391	0.92533	0.605385	0.295685	0.156603	0.058852	0.026352		81	0.00932	0.010272	0.012238	0.009166	0.006989	0.53971	0.332405	0.185332	0.10688	0.052095	0.02767
81.2	0.012184	0.012032	0.013945	0.010473	0.013293	0.926931	0.606291	0.296967	0.157492	0.059145	0.02661		81.2	0.009481	0.010148	0.012101	0.009131	0.007136	0.540056	0.332405	0.185611	0.106482	0.051998	0.02808
81.4	0.011356	0.011567	0.013745	0.010346	0.01297	0.928183	0.607012	0.297757	0.158328	0.059555	0.026616		81.4	0.00998	0.01053	0.012249	0.009756	0.007667	0.540475	0.332612	0.185639	0.106517	0.051491	0.027733
81.6	0.011406	0.011615	0.014118	0.010266	0.013089	0.929073	0.608075	0.299049	0.158751	0.059889	0.026546		81.6	0.009977	0.010455	0.011915	0.010382	0.007966	0.541783	0.333174	0.186569	0.107221	0.051847	0.027163
81.8	0.011584	0.011332	0.014571	0.010714	0.013371	0.929916	0.609513	0.299791	0.159369	0.059797	0.026563		81.8	0.010255	0.010287	0.011346	0.010443	0.007877	0.542866	0.334421	0.187432	0.108268	0.052063	0.027496
82	0.011191	0.011219	0.01465	0.010767	0.013735	0.930714	0.61061	0.300836	0.159552	0.059783	0.026826		82	0.010518	0.010012	0.01061	0.010444	0.007217	0.543932	0.334937	0.188145	0.108479	0.052091	0.027538
82.2	0.011225	0.01155	0.014792	0.011015	0.013883	0.931879	0.611222	0.301556	0.160005	0.06034	0.026319		82.2	0.011043	0.010247	0.010421	0.010443	0.007264	0.54533	0.336017	0.188627	0.108574	0.052425	0.027202
82.4	0.011129	0.011807	0.015016	0.011544	0.013738	0.933365	0.611965	0.302472	0.160202	0.060517	0.025848		82.4	0.011031	0.009461	0.010182	0.00995	0.006975	0.546187	0.335695	0.188648	0.108782	0.052332	0.027281
82.6	0.011169	0.011886	0.015315	0.01176	0.013704	0.933835	0.613228	0.303046	0.160409	0.061007	0.02582		82.6	0.011318	0.009817	0.010261	0.010061	0.007099	0.547225	0.33686	0.188867	0.10948	0.052627	0.027287
82.8	0.011079	0.011662	0.01504	0.011552	0.014151	0.934666	0.614628	0.303832	0.160578	0.061295	0.025869		82.8	0.010824	0.010062	0.010024	0.009787	0.006835	0.548189	0.337559	0.189601	0.110109	0.052855	0.027294
83	0.011134	0.011466	0.014861	0.011636	0.013696	0.935304	0.616175	0.304597	0.160374	0.061261	0.025922		83	0.010751	0.010077	0.010084	0.009665	0.006775	0.549657	0.338641	0.190315	0.111236	0.053045	0.026851
83.2	0.010997	0.011732	0.014662	0.011418	0.013674	0.936402	0.617364	0.305041	0.160512	0.061667	0.026052		83.2	0.011404	0.010461	0.010428	0.009757	0.006944	0.551141	0.339891	0.191078	0.112243	0.053812	0.026779
83.4	0.01138	0.011979	0.014628	0.011983	0.013173	0.936745	0.618735	0.305668	0.160529	0.062315	0.025806		83.4	0.01142	0.010097	0.010437	0.009259	0.006446	0.55278	0.341001	0.191774	0.112845	0.05405	0.026657
83.6	0.011043	0.011601	0.014129	0.01182	0.01246	0.937236	0.620068	0.306544	0.160477	0.062627	0.025898		83.6	0.01104	0.010028	0.010322	0.008995	0.005939	0.553499	0.341347	0.191713	0.113489	0.054219	0.026636
83.8	0.010703	0.011393	0.013629	0.011374	0.011627	0.937769	0.621422	0.307551	0.160429	0.062842	0.025423		83.8	0.011099	0.009615	0.010262	0.008626	0.005472	0.553813	0.341956	0.191426	0.113003	0.05418	0.026347
84	0.010788	0.011816	0.013449	0.011293	0.011921	0.938462	0.622542	0.308019	0.160994	0.063356	0.025303		84	0.010953	0.009391	0.010066	0.008218	0.005844	0.553865	0.342443	0.190887	0.112953	0.053389	0.026318
84.2	0.01066	0.011239	0.013574	0.010664	0.012223	0.939137	0.623699	0.308886	0.161543	0.063335	0.0252		84.2	0.011119	0.009328	0.01035	0.008201	0.00626	0.554159	0.343189	0.191165	0.112791	0.053356	0.026402
84.4	0.011069	0.010936	0.013576	0.010626	0.01228	0.94001	0.624796	0.309611	0.161864	0.062837	0.025226		84.4	0.011171	0.009521	0.010616	0.007782	0.00666	0.554459	0.3436	0.191132	0.113046	0.053699	0.02658
84.6	0.011196	0.011021	0.013935	0.010686	0.012847	0.940918	0.626137	0.310335	0.162053	0.062812	0.025301		84.6	0.011411	0.00983	0.010795	0.007972	0.007082	0.554644	0.343416	0.190951	0.112554	0.053936	0.027254
84.8	0.011505	0.011692	0.013867	0.010774	0.013185	0.94188	0.627034	0.310914	0.162708	0.062298	0.025375		84.8	0.011229	0.009665	0.011012	0.007484	0.007403	0.55524	0.343319	0.190967	0.112225	0.053701	0.027742
85	0.011959	0.011329	0.014211	0.010946	0.013203	0.942746	0.628532	0.311898	0.163441	0.062707	0.025905		85	0.011246	0.010372	0.011495	0.007296	0.007455	0.555792	0.343556	0.190718	0.111512	0.053626	0.0283
85.2	0.011706	0.010977	0.013837	0.01085	0.013355	0.94349	0.629997	0.31253	0.163988	0.062846	0.026056		85.2	0.011262	0.010816	0.011683	0.007677	0.007833	0.556551	0.344174	0.191288	0.111709	0.053808	0.028491
85.4	0.011606	0.010767	0.013592	0.010823	0.013622	0.944254	0.631703	0.313083	0.164599	0.06303	0.025752		85.4	0.011757	0.011579	0.01278	0.008462	0.00821	0.557908	0.345017	0.191909	0.112205	0.053873	0.028248
85.6	0.012147	0.011252	0.014146	0.011137	0.014747	0.944789	0.632971	0.313759	0.164715	0.063018	0.02522		85.6	0.011407	0.011558	0.0127	0.008436	0.008127	0.558981	0.345835	0.192558	0.112185	0.053862	0.028383
85.8	0.012037	0.011124	0.013994	0.011102	0.015169	0.945858	0.634379	0.314286	0.16528	0.062993	0.025583		85.8	0.011602	0.011446	0.013003	0.008151	0.007984	0.559537	0.346451	0.19305	0.112252	0.054098	0.028984
86	0.011291	0.011197	0.013639	0.010562	0.014741	0.94642	0.635126	0.314994	0.16589	0.062922	0.025419		86	0.011528	0.011633	0.013195	0.00836	0.007804	0.560031	0.346285	0.193398	0.111819	0.054076	0.028739
86.2	0.011478	0.011543	0.014056	0.010481	0.01457	0.947305	0.636582	0.315439	0.166727	0.062798	0.025077		86.2	0.012095	0.012386	0.013633	0.009026	0.008216	0.561063	0.346872	0.194044	0.11225	0.054539	0.028484
86.4	0.012068	0.012038	0.014582	0.011295	0.014663	0.948416	0.637901	0.316004	0.167419	0.062632	0.025229		86.4	0.012251	0.012886	0.014011	0.009294	0.008158	0.561397	0.347168	0.194382	0.112446	0.054812	0.028505
86.6	0.012415	0.01181	0.015273	0.012006	0.015083	0.949161	0.639015	0.316768	0.168039	0.062693	0.025119		86.6	0.012836	0.013912	0.01444	0.009684	0.008577	0.562775	0.348934	0.195653	0.113676	0.055594	0.028509
86.8	0.012431	0.011831	0.015588	0.012133	0.015054	0.949957	0.640354	0.317756	0.168565	0.062751	0.024941		86.8	0.012616	0.014262	0.013859	0.010018	0.008153	0.563827	0.349552	0.197105	0.114524	0.055705	0.028016
87	0.013185	0.012551	0.016702	0.01305	0.015408	0.950562	0.641475	0.318407	0.16904	0.062712	0.025069		87	0.013019	0.014264	0.013942	0.010291	0.007865	0.565319	0.350589	0.198095	0.115739	0.056488	0.027456
87.2	0.01304	0.013033	0.017192	0.012941	0.015694	0.951092	0.642876	0.319192	0.169686	0.063224	0.024886		87.2	0.013715	0.014585	0.014076	0.01047	0.007537	0.566237	0.350944	0.198516	0.115901	0.056913	0.027404
87.4	0.01315	0.013015	0.01723	0.013126	0.01559	0.951629	0.64406	0.32039	0.169991	0.063424	0.024562		87.4	0.01375	0.014232	0.01421	0.010589	0.007434	0.567047	0.3512	0.198918	0.116564	0.056843	0.026603
87.6	0.013498	0.013263	0.017644	0.013126	0.015471	0.952172	0.644849	0.321882	0.170145	0.063751	0.025013		87.6	0.013427	0.013419	0.013709	0.010465	0.007472	0.567037	0.351161	0.198783	0.116584	0.056735	0.026561
87.8	0.01413	0.013533	0.017897	0.012926	0.015877	0.952818	0.645556	0.322834	0.170406	0.063715	0.025352		87.8	0.01385	0.012989	0.013795	0.010194	0.007693	0.567358	0.351941	0.199047	0.116354	0.056485	0.02643
88	0.01447	0.01367	0.017575	0.01286	0.016045	0.953528	0.64643	0.323536	0.171328	0.063908	0.025449		88	0.013965	0.012913	0.014237	0.010231	0.008084	0.567437	0.352285	0.198796	0.116474	0.056424	0.026279
88.2	0.014602	0.01318	0.018054	0.012896	0.016119	0.954404	0.647083	0.32455	0.171401	0.063552	0.025918		88.2	0.013606	0.012451	0.014272	0.010032	0.008734	0.567563	0.352845	0.199174	0.116669	0.056404	0.026359
88.4	0.014814	0.013627	0.017817	0.012942	0.016138	0.955181	0.647947	0.325077	0.17176	0.063212	0.02636		88.4	0.013711	0.012433	0.014088	0.010137	0.009097	0.56826	0.353191	0.199571	0.116879	0.056822	0.026618
88.6	0.014877	0.013911	0.017793	0.012911	0.016304	0.955945	0.649223	0.326069	0.172113	0.062971	0.026452		88.6	0.013625	0.012362	0.014186	0.010281	0.009076	0.569117	0.353766	0.199934	0.117206	0.057133	0.026695
88.8	0.015153	0.014531	0.017876	0.012846	0.016212	0.956947	0.650344	0.326399	0.172359	0.06354	0.026599		88.8	0.012928	0.011568	0.013584	0.01013	0.008639	0.570329	0.354522	0.200548	0.117604	0.057171	0.027023
89	0.014781	0.014115	0.017836	0.012952	0.01584	0.95794	0.65206	0.327042	0.172197	0.064311	0.026996		89	0.013487	0.012468	0.014619	0.011038	0.009647	0.570812	0.354682	0.200244	0.117189	0.056662	0.027574
89.2	0.014778	0.01468	0.017535	0.013014	0.016172	0.958852	0.653244	0.327387	0.172553	0.064333	0.026655		89.2	0.013063	0.012164	0.014584	0.011056	0.009764	0.571372	0.355455	0.200596	0.117218	0.056561	0.027563
89.4	0.014187	0.01446	0.01711	0.012588	0.016027	0.959614	0.654371	0.327807	0.17307	0.064683	0.026645		89.4	0.013004	0.012192	0.015047	0.010698	0.009551	0.571366	0.355447	0.200471	0.116884	0.056072	0.027526
89.6	0.013483	0.01428	0.016586	0.012321	0.01578	0.960491	0.655108	0.32834	0.173664	0.065045	0.026464		89.6	0.012533	0.012016	0.014382	0.010182	0.009255	0.571987	0.356136	0.200762	0.116661	0.056113	0.027842
89.8	0.012913	0.014016	0.016152	0.011635	0.015415	0.961205	0.65625	0.328766	0.174235	0.065475	0.026952		89.8	0.012765	0.012206	0.014801	0.009922	0.009366	0.572574	0.356551	0.200837	0.116638	0.056243	0.027991
90	0.012131	0.013674	0.016002	0.01138	0.014383	0.962015	0.657094	0.329284	0.174832	0.065761	0.026426		90	0.012949	0.012379	0.014474	0.009999	0.009007	0.573503	0.357342	0.201714	0.116795	0.05639	0.027442
90.2	0.012639	0.01373	0.016072	0.011962	0.014475	0.962649	0.658165	0.32973	0.175525	0.065927	0.026034		90.2	0.013018	0.012754	0.01447	0.010148	0.008692	0.574497	0.358476	0.202079	0.117538	0.056816	0.027371
90.4	0.01288	0.013844	0.016157	0.012459	0.01426	0.963294	0.658924	0.330354	0.17581	0.066447	0.025143		90.4	0.013062	0.013147	0.01435	0.010122	0.008129	0.575059	0.359352	0.202498	0.117459	0.057172	0.027452
90.6	0.012851	0.013327	0.016075	0.012714	0.014558	0.964146	0.659891	0.331589	0.175683	0.066619	0.024551		90.6	0.012862	0.013451	0.014139	0.010121	0.008239	0.576065	0.360482	0.202883	0.118077	0.057393	0.027381
90.8	0.012874	0.013463	0.016618	0.012998	0.014749	0.964588	0.661032	0.332174	0.176404	0.066641	0.023839		90.8	0.012906	0.013944	0.014007	0.010703	0.008272	0.576737	0.360582	0.203608	0.118128	0.057376	0.027018
91	0.01306	0.013312	0.016749	0.012907	0.01508	0.965429	0.662088	0.332615	0.176814	0.06695	0.024093		91	0.01296	0.01401	0.01444	0.010677	0.008004	0.577058	0.360799	0.203517	0.118296	0.057958	0.027187
91.2	0.01319	0.013548	0.016939	0.012951	0.015474	0.96576	0.663233	0.333695	0.176969	0.067378	0.023793		91.2	0.012962	0.013887	0.014396	0.010537	0.007844	0.577544	0.360974	0.203355	0.11827	0.057935	0.027046
91.4	0.013633	0.013285	0.017085	0.013194	0.015599	0.966403	0.663572	0.334607	0.176776	0.067704	0.024009		91.4	0.012744	0.013436	0.014518	0.010145	0.007772	0.578236	0.360983	0.203588	0.118636	0.057742	0.027056
91.6	0.013816	0.012936	0.01688	0.013192	0.015672	0.966956	0.663767	0.335387	0.176831	0.067647	0.024072		91.6	0.01281	0.012852	0.014327	0.009672	0.007908	0.579165	0.361492	0.204061	0.118692	0.058195	0.027758
91.8	0.014143	0.013119	0.0171	0.013492	0.016143	0.968105	0.664925	0.336312	0.177311	0.067511	0.024461		91.8	0.013305	0.012832	0.01438	0.009957	0.008377	0.579994	0.362627	0.204607	0.119414	0.058417	0.028018
92	0.014048	0.012379	0.016346	0.013148	0.015456	0.968693	0.665762	0.337024	0.17775	0.067595	0.024279		92	0.013254	0.012687	0.014722	0.009928	0.008636	0.580706	0.363343	0.204581	0.119615	0.058668	0.02821
92.2	0.014215	0.012471	0.016594	0.013215	0.015548	0.96934	0.666799	0.337789	0.17814	0.067718	0.024381		92.2	0.013324	0.012823	0.014658	0.010284	0.009225	0.581223	0.36424	0.20533	0.119937	0.058518	0.028162
92.4	0.014678	0.01279	0.016633	0.013387	0.015887	0.969663	0.668149	0.338444	0.178561	0.067581	0.024633		92.4	0.013335	0.012875	0.01456	0.010542	0.009647	0.582923	0.365393	0.206203	0.12048	0.059075	0.028125
92.6	0.014914	0.012922	0.016409	0.013413	0.015954	0.970683	0.669787	0.339132	0.178791	0.067502	0.024888		92.6	0.013537	0.012913	0.014428	0.010793	0.009636	0.583711	0.365813	0.206651	0.120886	0.059022	0.027807
92.8	0.014443	0.013155	0.015853	0.012676	0.015287	0.972079	0.670753	0.339386	0.17901	0.067831	0.024677		92.8	0.01324	0.012518	0.014051	0.010464	0.00941	0.58504	0.366305	0.207347	0.120925	0.05876	0.027977
93	0.014159	0.01323	0.015512	0.012894	0.014964	0.97323	0.671863	0.339927	0.179565	0.067504	0.025211		93	0.013884	0.012883	0.014703	0.01041	0.010271	0.585599	0.366757	0.207215	0.120511	0.058376	0.028381
93.2	0.014082	0.013256	0.015074	0.012679	0.014801	0.973773	0.672852	0.340558	0.18047	0.06721	0.025454		93.2	0.013073	0.012225	0.013353	0.009464	0.009031	0.586679	0.367748	0.207766	0.120806	0.058549	0.028198
93.4	0.013234	0.013049	0.01478	0.012403	0.01402	0.974566	0.674101	0.341277	0.180935	0.067158	0.025854		93.4	0.012665	0.011765	0.012404	0.008452	0.008491	0.587562	0.367881	0.208011	0.121011	0.058401	0.028125
93.6	0.01323	0.013249	0.014482	0.01237	0.01407	0.975654	0.675153	0.341995	0.181573	0.06737	0.025428		93.6	0.012257	0.011424	0.011677	0.00808	0.008264	0.588615	0.368737	0.208697	0.121388	0.05891	0.028275
93.8	0.01386	0.013824	0.014772	0.012171	0.014447	0.976317	0.676344	0.342437	0.182074	0.067411	0.025788		93.8	0.012394	0.011491	0.011497	0.007756	0.008034	0.589473	0.369342	0.208878	0.121608	0.058693	0.028354
94	0.01406	0.014094	0.015055	0.01267	0.014597	0.977494	0.677405	0.343325	0.182737	0.067873	0.025674		94	0.011973	0.011624	0.011067	0.007597	0.007406	0.590793	0.370907	0.210663	0.122358	0.059659	0.02823
94.2	0.014594	0.014387	0.014957	0.012603	0.014583	0.977969	0.678152	0.343894	0.183073	0.067853	0.025921		94.2	0.011547	0.012075	0.010777	0.007703	0.007205	0.5914	0.371433	0.210756	0.122313	0.059208	0.02869
94.4	0.014349	0.014589	0.015353	0.012474	0.014508	0.978861	0.679402	0.344727	0.182859	0.06786	0.026121		94.4	0.011348	0.01273	0.010732	0.008031	0.007028	0.592053	0.372409	0.211353	0.122631	0.05951	0.028781
94.6	0.014209	0.014324	0.015828	0.012677	0.015133	0.979811	0.680427	0.345601	0.183082	0.06794	0.026693		94.6	0.011158	0.012974	0.010866	0.008019	0.00722	0.593465	0.373674	0.212004	0.123299	0.060476	0.02868
94.8	0.013782	0.014031	0.016436	0.012511	0.015011	0.980065	0.681619	0.345649	0.183733	0.068338	0.026819		94.8	0.011447	0.013339	0.011409	0.008366	0.007386	0.594254	0.374511	0.21266	0.123515	0.06084	0.028888
95	0.01351	0.013844	0.016128	0.011925	0.014755	0.981085	0.68282	0.346631	0.183877	0.069181	0.027187		95	0.01112	0.012883	0.011933	0.008373	0.007026	0.594371	0.374962	0.212459	0.123493	0.060789	0.028887
95.2	0.013131	0.013826	0.016414	0.012223	0.014842	0.981258	0.683813	0.347708	0.184031	0.069532	0.027157		95.2	0.011195	0.012698	0.012014	0.008349	0.006991	0.594706	0.374717	0.212534	0.12349	0.060679	0.028834
95.4	0.012877	0.013315	0.01667	0.012417	0.01481	0.981854	0.684573	0.348309	0.184148	0.06988	0.027454		95.4	0.011361	0.012578	0.012391	0.008486	0.006502	0.595747	0.375764	0.213441	0.123743	0.060973	0.029228
95.6	0.012519	0.012637	0.016604	0.012583	0.014354	0.982907	0.685811	0.349039	0.184787	0.069949	0.027391		95.6	0.011932	0.012456	0.01277	0.008646	0.007169	0.596853	0.376862	0.213723	0.124336	0.061258	0.029519
95.8	0.012827	0.012499	0.01654	0.012699	0.014162	0.983118	0.687259	0.349828	0.185626	0.070632	0.027763		95.8	0.012177	0.012329	0.013081	0.00871	0.007442	0.596963	0.376882	0.213363	0.124769	0.061148	0.029483
96	0.01289	0.012037	0.016238	0.012692	0.013866	0.983153	0.688278	0.350549	0.186282	0.07098	0.02758		96	0.0127	0.01201	0.013625	0.008861	0.007371	0.596769	0.377001	0.213506	0.124424	0.060817	0.029535
96.2	0.012502	0.011844	0.015888	0.012489	0.013544	0.98386	0.689494	0.351376	0.18697	0.071585	0.027045		96.2	0.013253	0.012278	0.013775	0.009255	0.007422	0.597034	0.377283	0.2137	0.124385	0.060566	0.028704
96.4	0.012411	0.01133	0.015353	0.012528	0.01349	0.984524	0.690351	0.352449	0.187468	0.072063	0.027251		96.4	0.013921	0.012038	0.014079	0.009284	0.007677	0.598243	0.37785	0.213976	0.124859	0.060948	0.028232
96.6	0.012268	0.011315	0.015037	0.012301	0.013198	0.985619	0.691631	0.353145	0.188012	0.072264	0.026253		96.6	0.013744	0.011569	0.01412	0.009365	0.007121	0.598706	0.377905	0.214422	0.125347	0.061004	0.028055
96.8	0.01172	0.01092	0.014472	0.012118	0.012741	0.986438	0.692573	0.354086	0.188759	0.072685	0.025867		96.8	0.013238	0.010874	0.013699	0.008794	0.006575	0.600064	0.378617	0.215147	0.125947	0.061408	0.028066
97	0.011467	0.010924	0.014545	0.01263	0.012806	0.987056	0.693697	0.355235	0.189444	0.072903	0.025903		97	0.0131	0.010332	0.01342	0.008819	0.006808	0.600336	0.378809	0.21488	0.12675	0.061733	0.028146
97.2	0.011439	0.011198	0.014692	0.012778	0.012772	0.987713	0.694765	0.356408	0.189955	0.072889	0.025746		97.2	0.01318	0.010407	0.012759	0.008676	0.006552	0.600895	0.378984	0.214858	0.127041	0.061808	0.028388
97.4	0.011517	0.011187	0.014841	0.012829	0.013004	0.988861	0.695502	0.357421	0.190697	0.073246	0.025137		97.4	0.013073	0.010633	0.013105	0.008529	0.006737	0.601108	0.379426	0.215149	0.127186	0.0617	0.02825
97.6	0.01253	0.011829	0.015111	0.012819	0.013655	0.989476	0.696182	0.358022	0.190978	0.073409	0.024964		97.6	0.012954	0.010563	0.012965	0.0084	0.0068	0.601818	0.380335	0.215648	0.127368	0.061905	0.028476
97.8	0.013698	0.012423	0.015975	0.013313	0.01439	0.990157	0.696886	0.358689	0.191321	0.073351	0.025408		97.8	0.013049	0.010862	0.013104	0.00855	0.00697	0.60257	0.381068	0.216028	0.127725	0.061866	0.028711
98	0.013903	0.012191	0.016385	0.01361	0.014438	0.991084	0.697345	0.359412	0.191481	0.073733	0.02525		98	0.012666	0.01115	0.012664	0.008403	0.007156	0.603675	0.38209	0.217105	0.128594	0.062531	0.028774
98.2	0.01436	0.012607	0.016637	0.01406	0.014412	0.991632	0.697728	0.359791	0.191619	0.073216	0.025331		98.2	0.012952	0.011899	0.012619	0.00874	0.007472	0.604291	0.382046	0.216838	0.128845	0.061947	0.029043
98.4	0.014435	0.012593	0.017066	0.014253	0.014622	0.992305	0.698716	0.360533	0.191635	0.073325	0.025555		98.4	0.01338	0.012442	0.013158	0.008851	0.007799	0.605649	0.383167	0.217319	0.129501	0.06317	0.028854
98.6	0.014769	0.013111	0.01776	0.014188	0.01556	0.992802	0.699519	0.361246	0.192068	0.073557	0.025438		98.6	0.013417	0.012469	0.013368	0.009088	0.008386	0.606615	0.384052	0.217716	0.129727	0.064045	0.028691
98.8	0.01481	0.013221	0.017571	0.014101	0.0154	0.993376	0.700157	0.361783	0.192342	0.07356	0.025235		98.8	0.013488	0.013015	0.013839	0.009663	0.009244	0.606889	0.383788	0.217852	0.129484	0.063756	0.028686
99	0.01498	0.013756	0.017369	0.014127	0.015748	0.99388	0.700853	0.362431	0.192546	0.073632	0.025138		99	0.013333	0.012982	0.013063	0.009499	0.0088	0.607765	0.38417	0.218078	0.129673	0.064474	0.028722
99.2	0.014643	0.013917	0.017545	0.01486	0.01593	0.994334	0.70149	0.362643	0.192625	0.07333	0.025387		99.2	0.013549	0.013361	0.01289	0.009461	0.008891	0.608796	0.384682	0.218887	0.129871	0.064808	0.028952
99.4	0.014947	0.013785	0.017568	0.01519	0.016076	0.995167	0.702373	0.36289	0.193228	0.073289	0.025589		99.4	0.013981	0.013447	0.013202	0.010068	0.009093	0.609773	0.385812	0.219274	0.130256	0.064822	0.029058
99.6	0.014593	0.013708	0.01751	0.014939	0.016051	0.995904	0.703643	0.363059	0.193593	0.073409	0.025927		99.6	0.014092	0.013293	0.01359	0.010055	0.009377	0.61045	0.385796	0.218947	0.130227	0.064388	0.029101
99.8	0.014355	0.013481	0.016675	0.014694	0.016279	0.996254	0.70499	0.363367	0.193822	0.073569	0.025827		99.8	0.013896	0.013043	0.01347	0.009874	0.008796	0.610443	0.385821	0.219027	0.129647	0.064568	0.028971
100	0.013929	0.01297	0.016426	0.014438	0.016403	0.997081	0.706023	0.36406	0.194392	0.073483	0.026105		100	0.014182	0.013095	0.013854	0.010169	0.008345	0.610169	0.386815	0.219644	0.129361	0.064448	0.029291
100.2	0.013773	0.013057	0.015974	0.014085	0.016244	0.997739	0.707065	0.364761	0.194746	0.074024	0.026146		100.2	0.014334	0.013114	0.014292	0.010544	0.008212	0.611236	0.387546	0.219949	0.129691	0.064695	0.028761
100.4	0.014083	0.012768	0.01575	0.013947	0.016641	0.998515	0.708122	0.365639	0.195202	0.074397	0.026446		100.4	0.014339	0.012715	0.014551	0.010492	0.008158	0.611912	0.388012	0.220172	0.129873	0.065183	0.028888
100.6	0.013989	0.01289	0.016094	0.01386	0.016394	0.999396	0.709785	0.366087	0.195521	0.074427	0.026579		100.6	0.013516	0.012229	0.014512	0.010746	0.007594	0.612097	0.388278	0.220543	0.129535	0.065248	0.029313
100.8	0.013761	0.013006	0.016296	0.013603	0.016361	1.00024	0.710924	0.366829	0.196006	0.074719	0.02681		100.8	0.013935	0.012025	0.014837	0.011015	0.007386	0.612515	0.38906	0.221193	0.129707	0.065938	0.029326
101	0.013869	0.013397	0.016446	0.013776	0.016412	1.00099	0.71175	0.367605	0.196581	0.074788	0.026607		101	0.014393	0.011968	0.015469	0.011477	0.007527	0.613162	0.389591	0.221675	0.130082	0.065842	0.029778
101.2	0.014039	0.013591	0.016475	0.013819	0.016338	1.00181	0.712902	0.368036	0.197271	0.075049	0.026518		101.2	0.014559	0.012319	0.016008	0.011371	0.007262	0.613474	0.390151	0.222054	0.129696	0.065394	0.030308
101.4	0.014292	0.013132	0.016324	0.013762	0.016059	1.00225	0.713979	0.368204	0.197802	0.075344	0.026576		101.4	0.013458	0.011961	0.015597	0.010762	0.006936	0.614499	0.390895	0.223293	0.129957	0.06514	0.030145
101.6	0.014245	0.013236	0.016623	0.013669	0.015892	1.00268	0.715249	0.368427	0.197894	0.075317	0.026758		101.6	0.012954	0.011467	0.014926	0.010355	0.006624	0.61556	0.391613	0.224242	0.130492	0.065158	0.030526
101.8	0.014502	0.012843	0.016612	0.013703	0.015732	1.00329	0.716312	0.369107	0.198496	0.075629	0.02626		101.8	0.012789	0.011875	0.014616	0.0107	0.006849	0.616357	0.39217	0.224512	0.131328	0.065244	0.030187
102	0.014547	0.012669	0.016757	0.013783	0.015296	1.00398	0.717161	0.369794	0.199023	0.075788	0.025984		102	0.013011	0.011938	0.01396	0.010448	0.0066	0.617676	0.392897	0.225622	0.13237	0.065869	0.030331
102.2	0.014836	0.013065	0.017093	0.014055	0.015461	1.00437	0.718514	0.37069	0.199862	0.075876	0.025462		102.2	0.013211	0.012488	0.014069	0.010682	0.006984	0.618504	0.393467	0.226182	0.132716	0.065769	0.029788
102.4	0.01491	0.013155	0.01756	0.013496	0.015316	1.00492	0.719651	0.371602	0.200428	0.07665	0.025447		102.4	0.013161	0.012662	0.01421	0.010373	0.007415	0.619272	0.394383	0.226901	0.133363	0.066518	0.029721
102.6	0.015136	0.013137	0.017849	0.013016	0.015383	1.00518	0.720488	0.372715	0.200936	0.076884	0.024959		102.6	0.013018	0.013011	0.014084	0.010692	0.008108	0.619783	0.394802	0.227575	0.133958	0.067071	0.029872
102.8	0.01479	0.012572	0.016803	0.012619	0.014719	1.00543	0.720888	0.37325	0.201373	0.076699	0.024608		102.8	0.013148	0.01353	0.014169	0.010798	0.008444	0.620554	0.394971	0.227885	0.134084	0.066854	0.029972
103	0.014771	0.012881	0.016598	0.01249	0.014679	1.00592	0.722141	0.37389	0.201229	0.076765	0.024611		103	0.013236	0.013503	0.013312	0.010255	0.008496	0.621566	0.395825	0.227467	0.134215	0.067292	0.030223
103.2	0.014466	0.013136	0.016767	0.012886	0.014968	1.00677	0.72302	0.374759	0.201458	0.076923	0.02469		103.2	0.013408	0.013689	0.013639	0.010499	0.008891	0.622091	0.396552	0.227672	0.134096	0.066827	0.030133
103.4	0.014513	0.013124	0.016309	0.012378	0.015255	1.00758	0.72418	0.375397	0.201479	0.077084	0.024569		103.4	0.013356	0.013807	0.013798	0.010987	0.008907	0.622528	0.396912	0.227347	0.134032	0.066217	0.029437
103.6	0.014591	0.013497	0.016597	0.0126	0.015805	1.00761	0.725296	0.375892	0.201503	0.076933	0.024957		103.6	0.013072	0.01386	0.013946	0.011136	0.0087	0.623408	0.397487	0.227508	0.133569	0.065975	0.028507
103.8	0.014807	0.013371	0.016407	0.012827	0.01601	1.00808	0.726424	0.376579	0.201697	0.076948	0.025193		103.8	0.012997	0.014286	0.014726	0.01116	0.00888	0.624025	0.398615	0.227922	0.133588	0.066439	0.028556
104	0.01447	0.012999	0.016321	0.012945	0.016031	1.00899	0.727024	0.37765	0.201978	0.077203	0.025813		104	0.013679	0.014617	0.015824	0.011744	0.009435	0.624193	0.399184	0.227619	0.13308	0.066228	0.02846
104.2	0.015293	0.013954	0.016879	0.013785	0.016419	1.00964	0.727501	0.378663	0.202204	0.077778	0.026017		104.2	0.013594	0.014374	0.016109	0.011898	0.00907	0.625187	0.399534	0.227473	0.132615	0.066196	0.027731
104.4	0.016	0.014333	0.016723	0.014208	0.016726	1.01035	0.728095	0.379561	0.202658	0.077884	0.026058		104.4	0.01364	0.014494	0.016639	0.01187	0.009009	0.625808	0.399879	0.227306	0.131739	0.066305	0.027346
104.6	0.01661	0.01573	0.017664	0.015353	0.016971	1.01094	0.729018	0.380206	0.203023	0.077485	0.02635		104.6	0.013766	0.014655	0.017357	0.012163	0.009263	0.626678	0.400627	0.227803	0.132091	0.066312	0.027334
104.8	0.016924	0.016606	0.017996	0.015916	0.01734	1.01151	0.729523	0.380671	0.203538	0.077292	0.025998		104.8	0.01444	0.014374	0.017882	0.011999	0.009936	0.627974	0.401399	0.228536	0.132589	0.066752	0.026974
105	0.01683	0.016874	0.017714	0.01665	0.017556	1.01219	0.729911	0.381282	0.204187	0.07712	0.026065		105	0.014358	0.013701	0.017818	0.011812	0.010142	0.628676	0.401408	0.228769	0.132438	0.066229	0.02677
105.2	0.016802	0.016783	0.01796	0.016808	0.017693	1.01269	0.730697	0.381813	0.204366	0.077141	0.026848		105.2	0.013764	0.013274	0.017155	0.010966	0.009652	0.629264	0.401971	0.229282	0.132794	0.066362	0.026627
105.4	0.016663	0.016451	0.01851	0.016838	0.01765	1.01339	0.731194	0.382253	0.204949	0.077062	0.027302		105.4	0.013313	0.012898	0.016482	0.01113	0.00941	0.630147	0.401979	0.229527	0.132823	0.065903	0.026681
105.6	0.016347	0.015829	0.018353	0.016577	0.017411	1.01442	0.731995	0.383075	0.205549	0.077023	0.027251		105.6	0.01316	0.012414	0.015733	0.01067	0.008893	0.630721	0.402522	0.229815	0.133568	0.066077	0.02693
105.8	0.016511	0.0155	0.018229	0.016308	0.017033	1.01464	0.732917	0.384194	0.206466	0.077652	0.027103		105.8	0.012978	0.011917	0.015478	0.010348	0.008657	0.630914	0.403108	0.230471	0.134292	0.066253	0.026671
106	0.016208	0.015457	0.018319	0.016087	0.017024	1.01509	0.733762	0.384774	0.207197	0.077789	0.0271		106	0.013053	0.010899	0.015179	0.009508	0.007888	0.631568	0.403615	0.231398	0.135311	0.066457	0.027331
106.2	0.016075	0.014703	0.018204	0.015677	0.016507	1.01593	0.734897	0.385594	0.208047	0.078408	0.026706		106.2	0.013208	0.011314	0.015713	0.009383	0.008295	0.631292	0.403611	0.231649	0.135271	0.065852	0.027411
106.4	0.015673	0.014123	0.018417	0.014481	0.015821	1.01662	0.735706	0.386446	0.208578	0.07885	0.0272		106.4	0.01313	0.01146	0.015862	0.008957	0.008318	0.631422	0.40363	0.231977	0.135924	0.066111	0.028797
106.6	0.015497	0.013434	0.018066	0.013885	0.015347	1.01727	0.736451	0.387384	0.209183	0.078607	0.026876		106.6	0.013396	0.011657	0.015889	0.009056	0.008345	0.631854	0.403347	0.232343	0.136193	0.066018	0.029041
106.8	0.014924	0.013588	0.017461	0.013129	0.015039	1.01801	0.737006	0.388084	0.209665	0.078507	0.026309		106.8	0.013425	0.01164	0.015712	0.009087	0.008262	0.631766	0.403374	0.232111	0.136119	0.065881	0.028935
107	0.014382	0.01353	0.01786	0.012522	0.015338	1.01879	0.738285	0.389071	0.209626	0.078768	0.026118		107	0.013868	0.011712	0.015229	0.009262	0.008634	0.632287	0.403939	0.232179	0.136419	0.066418	0.028793
107.2	0.013805	0.013345	0.017476	0.011815	0.015382	1.01923	0.738923	0.389282	0.209958	0.07949	0.026371		107.2	0.013807	0.011977	0.015277	0.010047	0.008637	0.632846	0.404847	0.23322	0.136682	0.066564	0.028623
107.4	0.013441	0.012725	0.017312	0.011103	0.015128	1.02009	0.739641	0.389286	0.209887	0.080014	0.025916		107.4	0.014144	0.01274	0.015356	0.010398	0.008504	0.633523	0.405263	0.233705	0.136855	0.066748	0.027908
107.6	0.013238	0.012395	0.017559	0.011246	0.015005	1.02035	0.740204	0.389925	0.210395	0.080296	0.026241		107.6	0.014407	0.013227	0.015974	0.010664	0.008189	0.634353	0.405901	0.234328	0.137061	0.067056	0.028077
107.8	0.012528	0.011892	0.017338	0.011013	0.014898	1.02127	0.740701	0.390643	0.210458	0.081115	0.02636		107.8	0.014706	0.013697	0.016337	0.010672	0.007988	0.635203	0.406779	0.234756	0.136841	0.067193	0.028351
108	0.012169	0.011787	0.017483	0.011192	0.014808	1.02213	0.7415	0.39154	0.210478	0.081574	0.025923		108	0.014753	0.013937	0.016317	0.011241	0.007925	0.636075	0.407465	0.234933	0.136633	0.066782	0.028014
108.2	0.012751	0.012692	0.017671	0.011884	0.015472	1.02244	0.742356	0.392087	0.211074	0.081926	0.025785		108.2	0.015118	0.01442	0.016024	0.011276	0.007755	0.637395	0.40847	0.235503	0.136926	0.066855	0.028007
108.4	0.012709	0.012917	0.017406	0.011743	0.015558	1.02321	0.74337	0.392761	0.211553	0.081791	0.02563		108.4	0.01562	0.014445	0.016081	0.011502	0.008276	0.63884	0.410104	0.236032	0.1376	0.06742	0.027802
108.6	0.013143	0.013386	0.017691	0.011946	0.015929	1.02383	0.744438	0.393532	0.211965	0.08154	0.025333		108.6	0.015493	0.014461	0.016126	0.011573	0.008432	0.640145	0.411317	0.236581	0.138341	0.067855	0.027747
108.8	0.012905	0.013016	0.017414	0.011483	0.015678	1.02454	0.745178	0.393943	0.212209	0.081009	0.025166		108.8	0.015961	0.013926	0.015767	0.011718	0.008755	0.641037	0.411871	0.237156	0.138321	0.06818	0.027548
109	0.013005	0.01268	0.017694	0.011492	0.016303	1.02517	0.745639	0.394643	0.212271	0.080856	0.025757		109	0.01591	0.013627	0.015526	0.012021	0.008921	0.641613	0.412858	0.237345	0.138396	0.068207	0.027918
109.2	0.013706	0.01249	0.017892	0.011582	0.016472	1.02548	0.74665	0.395267	0.212649	0.080855	0.026429		109.2	0.015573	0.013608	0.015123	0.011771	0.008451	0.642584	0.413948	0.237347	0.138769	0.068289	0.028697
109.4	0.01394	0.012144	0.017396	0.011408	0.015987	1.02639	0.747923	0.395954	0.213175	0.080902	0.026376		109.4	0.015329	0.013619	0.015058	0.012267	0.008583	0.643106	0.414129	0.237184	0.138533	0.067504	0.029075
109.6	0.014285	0.011977	0.016731	0.011564	0.015513	1.02707	0.749186	0.397169	0.213422	0.080651	0.026399		109.6	0.015131	0.013642	0.01479	0.012079	0.008419	0.64391	0.414656	0.238214	0.138798	0.067698	0.029521
109.8	0.013605	0.011992	0.016215	0.011628	0.015387	1.02705	0.750216	0.39815	0.214146	0.080964	0.026121		109.8	0.015356	0.013697	0.015587	0.012315	0.009127	0.643925	0.414926	0.238713	0.138452	0.067011	0.029519
110	0.013538	0.011786	0.015663	0.011622	0.015361	1.02771	0.751268	0.399067	0.214629	0.081057	0.026042		110	0.015253	0.013879	0.015991	0.012199	0.009622	0.644575	0.4147	0.238719	0.138395	0.06685	0.030095
110.2	0.013558	0.011249	0.015955	0.011877	0.015113	1.02847	0.752484	0.400548	0.215322	0.080959	0.02606		110.2	0.015323	0.013958	0.016444	0.012254	0.010024	0.644453	0.414651	0.238851	0.137966	0.066355	0.030264
110.4	0.013415	0.011415	0.016054	0.011689	0.01525	1.02855	0.753476	0.401568	0.216123	0.081151	0.026329		110.4	0.014765	0.01391	0.016239	0.012096	0.010159	0.644542	0.41449	0.239034	0.137953	0.066638	0.030632
110.6	0.013449	0.011984	0.016232	0.012325	0.015412	1.02865	0.754236	0.402372	0.216744	0.081079	0.02536		110.6	0.014644	0.014296	0.016352	0.012381	0.010236	0.644822	0.414331	0.239299	0.137842	0.066754	0.029539
110.8	0.013156	0.012314	0.016049	0.012617	0.015177	1.0286	0.755055	0.402864	0.216874	0.081653	0.02502		110.8	0.014061	0.014473	0.016279	0.012463	0.010464	0.644981	0.41494	0.239344	0.137739	0.067145	0.029346
111	0.012798	0.011992	0.016216	0.012828	0.014845	1.02884	0.755836	0.403367	0.217188	0.0823	0.024764		111	0.014244	0.014816	0.016415	0.012745	0.010845	0.645427	0.415439	0.239848	0.138117	0.067301	0.028862
111.2	0.012965	0.012501	0.016134	0.013268	0.014837	1.02931	0.756458	0.4035	0.217261	0.082872	0.024379		111.2	0.01377	0.014747	0.016405	0.012475	0.010567	0.645922	0.415971	0.240484	0.138452	0.067712	0.028479
111.4	0.012926	0.012833	0.016806	0.014238	0.01508	1.02984	0.756879	0.404108	0.217379	0.083203	0.024133		111.4	0.014246	0.015299	0.016665	0.012451	0.010283	0.646484	0.416288	0.240664	0.138772	0.068079	0.02818
111.6	0.012493	0.013	0.016583	0.014387	0.014833	1.03017	0.75739	0.404807	0.217853	0.083636	0.024329		111.6	0.014323	0.015263	0.016372	0.012199	0.009811	0.647309	0.417453	0.241383	0.139494	0.068522	0.028234
111.8	0.012751	0.013472	0.017529	0.014888	0.015357	1.03043	0.758159	0.4054	0.217925	0.08382	0.024708		111.8	0.014343	0.015109	0.015943	0.011904	0.009353	0.648362	0.418332	0.241815	0.139823	0.068625	0.028246
112	0.012702	0.014082	0.018084	0.014997	0.01558	1.03073	0.759142	0.40584	0.218159	0.083964	0.024774		112	0.014357	0.014728	0.015561	0.012043	0.009266	0.649391	0.419134	0.242053	0.140662	0.069036	0.028013
112.2	0.012165	0.013931	0.018021	0.014784	0.015582	1.03106	0.760089	0.406102	0.218958	0.084424	0.02503		112.2	0.015397	0.014919	0.015554	0.01169	0.009238	0.650507	0.420461	0.24227	0.141308	0.070222	0.028377
112.4	0.012495	0.014115	0.018426	0.014539	0.015524	1.03185	0.760856	0.406311	0.219409	0.08419	0.025209		112.4	0.015645	0.014695	0.01598	0.011839	0.008771	0.651276	0.421516	0.242544	0.14211	0.07084	0.028284
112.6	0.01274	0.014381	0.018283	0.014565	0.015653	1.03217	0.761672	0.406592	0.219606	0.084097	0.025254		112.6	0.015038	0.014547	0.015915	0.011529	0.008207	0.651859	0.422432	0.242623	0.142546	0.071071	0.028851
112.8	0.012558	0.014166	0.018339	0.014213	0.015274	1.03302	0.762138	0.407046	0.219688	0.083816	0.025186		112.8	0.01537	0.014459	0.016024	0.011729	0.008435	0.652328	0.423071	0.242646	0.143147	0.07083	0.028817
113	0.012465	0.013971	0.017945	0.013964	0.015017	1.03377	0.762817	0.40803	0.220154	0.084231	0.025796		113	0.015461	0.014765	0.016016	0.011817	0.00873	0.653384	0.424339	0.242599	0.143794	0.071088	0.029251
113.2	0.013008	0.014304	0.017853	0.014077	0.01471	1.03439	0.763704	0.408755	0.220914	0.084478	0.026283		113.2	0.015508	0.014911	0.016102	0.01227	0.008447	0.653744	0.424678	0.24261	0.143717	0.070626	0.029623
113.4	0.013067	0.013916	0.017392	0.013715	0.014297	1.03535	0.764569	0.409746	0.221213	0.084931	0.02696		113.4	0.015623	0.015087	0.01594	0.012685	0.008781	0.654305	0.424724	0.24317	0.14363	0.070375	0.029562
113.6	0.013414	0.013789	0.01732	0.013633	0.014168	1.03599	0.765368	0.410766	0.221444	0.085136	0.026925		113.6	0.01582	0.015367	0.015738	0.012764	0.009009	0.654616	0.424693	0.243433	0.143043	0.070566	0.029786
113.8	0.012843	0.012922	0.01686	0.012982	0.013771	1.03643	0.766248	0.411842	0.222388	0.085665	0.026917		113.8	0.015987	0.014824	0.015945	0.012313	0.009679	0.65512	0.425055	0.243276	0.143018	0.07029	0.029518
114	0.012973	0.012326	0.016528	0.012374	0.013836	1.03722	0.767339	0.412847	0.22273	0.086148	0.027197		114	0.015634	0.01481	0.016	0.012026	0.009805	0.65569	0.424925	0.243359	0.142623	0.070475	0.029822
114.2	0.013405	0.012567	0.017271	0.012606	0.014444	1.03772	0.768377	0.413819	0.223152	0.085976	0.026983		114.2	0.015517	0.014202	0.015502	0.011808	0.009481	0.656236	0.425192	0.243334	0.142345	0.070361	0.029218
114.4	0.013412	0.012558	0.01718	0.012557	0.014187	1.03815	0.769152	0.414329	0.223813	0.086312	0.026967		114.4	0.014807	0.013919	0.014796	0.011646	0.009183	0.656953	0.425298	0.2435	0.142213	0.070521	0.02942
114.6	0.013162	0.012714	0.01687	0.012435	0.014033	1.03874	0.77001	0.415218	0.224206	0.086102	0.026714		114.6	0.014876	0.014222	0.015097	0.012029	0.009176	0.658397	0.426077	0.243995	0.142476	0.070481	0.029189
114.8	0.013167	0.012424	0.016574	0.012471	0.013597	1.03921	0.771086	0.415889	0.224543	0.08631	0.026592		114.8	0.014649	0.014214	0.014999	0.011967	0.009367	0.659762	0.426892	0.244667	0.142813	0.070557	0.029091
115	0.013255	0.012617	0.017012	0.01242	0.013583	1.03987	0.771694	0.416566	0.224881	0.086238	0.025894		115	0.014802	0.014207	0.015085	0.012403	0.009427	0.660282	0.427057	0.245162	0.143142	0.070526	0.028188
115.2	0.013582	0.013244	0.017429	0.012434	0.014524	1.04038	0.772848	0.4173	0.225074	0.086188	0.025257		115.2	0.014402	0.014239	0.015366	0.012382	0.009384	0.660491	0.427679	0.245256	0.143165	0.070497	0.027817
115.4	0.012904	0.012744	0.017318	0.012217	0.014712	1.04075	0.773369	0.418432	0.225308	0.085864	0.025408		115.4	0.014805	0.014577	0.015684	0.012397	0.009605	0.661292	0.42852	0.245725	0.143681	0.071038	0.027991
115.6	0.012931	0.013166	0.018006	0.012122	0.015325	1.04134	0.773804	0.418924	0.225996	0.085951	0.025024		115.6	0.014335	0.01412	0.015223	0.011579	0.009106	0.661794	0.429379	0.246182	0.144088	0.071148	0.028038
115.8	0.012887	0.013479	0.018718	0.012022	0.016037	1.0415	0.774213	0.419982	0.226271	0.085831	0.024996		115.8	0.014589	0.013964	0.015873	0.011593	0.009051	0.66248	0.429687	0.246509	0.144299	0.071251	0.028267
116	0.012212	0.013511	0.018681	0.011954	0.015962	1.04198	0.774843	0.420613	0.226874	0.086173	0.02407		116	0.014623	0.013805	0.016101	0.011528	0.009202	0.662846	0.430126	0.246655	0.144507	0.07157	0.027681
116.2	0.011891	0.013346	0.018233	0.011774	0.015834	1.04239	0.775402	0.421135	0.2272	0.086236	0.023875		116.2	0.01553	0.014455	0.017425	0.011904	0.009484	0.663494	0.430956	0.247332	0.145118	0.07162	0.027466
116.4	0.012215	0.013788	0.017849	0.012118	0.015858	1.04283	0.775979	0.421862	0.22721	0.085969	0.02396		116.4	0.015856	0.014534	0.01869	0.012054	0.009643	0.66351	0.431076	0.247541	0.145379	0.071365	0.027775
116.6	0.011809	0.013403	0.017538	0.01185	0.015662	1.04304	0.776343	0.422858	0.227184	0.086206	0.024179		116.6	0.015263	0.014241	0.018436	0.011543	0.009424	0.663722	0.431373	0.247802	0.14564	0.07101	0.028119
116.8	0.0117	0.012841	0.01764	0.011897	0.015436	1.04373	0.776592	0.423738	0.227615	0.086489	0.024234		116.8	0.015593	0.01425	0.018317	0.012015	0.009743	0.66392	0.430963	0.24791	0.145721	0.070426	0.028181
117	0.011946	0.012817	0.017506	0.012389	0.015027	1.04431	0.777515	0.424475	0.228182	0.086988	0.024573		117	0.015878	0.014626	0.018501	0.012313	0.010306	0.664165	0.431184	0.248402	0.145973	0.070496	0.028242
117.2	0.012489	0.012625	0.017474	0.012449	0.015092	1.04461	0.778094	0.424935	0.228598	0.087341	0.0252		117.2	0.015483	0.014609	0.018568	0.012066	0.010007	0.664073	0.430818	0.2491	0.145797	0.070234	0.028588
117.4	0.012832	0.011952	0.017142	0.01244	0.015215	1.04489	0.77889	0.42576	0.228987	0.087922	0.025634		117.4	0.015618	0.015046	0.017885	0.011799	0.010229	0.664035	0.430701	0.249384	0.14607	0.070778	0.028891
117.6	0.01328	0.011706	0.017114	0.012505	0.014923	1.04544	0.780095	0.4263	0.229167	0.088556	0.026127		117.6	0.015894	0.015488	0.017678	0.011777	0.01021	0.664704	0.431258	0.249781	0.146366	0.071324	0.029075
117.8	0.01288	0.011361	0.016757	0.012591	0.014953	1.04623	0.781062	0.427269	0.229459	0.08873	0.026898		117.8	0.016137	0.015575	0.0177	0.011415	0.009879	0.665458	0.431634	0.250292	0.146645	0.071395	0.029582
118	0.012625	0.011594	0.016378	0.012606	0.014933	1.04692	0.781879	0.427573	0.229553	0.088683	0.027118		118	0.015891	0.015712	0.017051	0.011199	0.009805	0.666309	0.4324	0.251327	0.146968	0.071319	0.02978
118.2	0.013392	0.011917	0.016962	0.0132	0.015419	1.04742	0.782547	0.428421	0.229843	0.088664	0.027287		118.2	0.015439	0.015282	0.01609	0.010645	0.009144	0.667114	0.433123	0.25168	0.147972	0.072099	0.029806
118.4	0.012851	0.011911	0.016765	0.013611	0.015028	1.04804	0.78322	0.429256	0.230418	0.088813	0.027372		118.4	0.014767	0.015115	0.015519	0.010489	0.008585	0.667884	0.433826	0.252688	0.14845	0.072625	0.030496
118.6	0.013065	0.012025	0.016623	0.013477	0.015242	1.04824	0.784245	0.429665	0.230603	0.088512	0.027359		118.6	0.014853	0.015857	0.015746	0.011202	0.008628	0.668571	0.434234	0.253125	0.148556	0.072839	0.030745
118.8	0.013067	0.012148	0.017017	0.013613	0.015018	1.04842	0.785205	0.430408	0.231082	0.0886	0.026893		118.8	0.014491	0.015989	0.015464	0.011107	0.008577	0.669047	0.43507	0.253913	0.148946	0.072923	0.030323
119	0.013156	0.012024	0.016954	0.013623	0.015168	1.04875	0.785937	0.43079	0.231337	0.088827	0.026479		119	0.014419	0.016184	0.015159	0.011251	0.008436	0.668815	0.435436	0.253975	0.148869	0.072722	0.030331
119.2	0.013058	0.012178	0.016977	0.013247	0.015802	1.04913	0.786695	0.431483	0.231965	0.088847	0.025928		119.2	0.014308	0.016123	0.015172	0.011085	0.008496	0.669397	0.436407	0.254371	0.148802	0.072955	0.030166
119.4	0.012978	0.012165	0.016947	0.013624	0.015908	1.04939	0.786717	0.432228	0.23234	0.088775	0.025279		119.4	0.014508	0.016013	0.014985	0.010931	0.008718	0.670376	0.437321	0.255368	0.14922	0.073599	0.029919
119.6	0.012958	0.012568	0.01717	0.013643	0.016117	1.05023	0.787354	0.43245	0.233024	0.08921	0.024822		119.6	0.014523	0.015652	0.014733	0.010803	0.009139	0.670775	0.438221	0.2558	0.149039	0.07373	0.029539
119.8	0.012756	0.012377	0.016704	0.013222	0.015927	1.05067	0.788005	0.433199	0.233291	0.089554	0.025043		119.8	0.014713	0.015145	0.015368	0.010552	0.009539	0.671401	0.438639	0.256134	0.149212	0.07374	0.029659
120	0.013051	0.012817	0.017083	0.013766	0.01597	1.05173	0.788973	0.433474	0.233859	0.089829	0.024503		120	0.014491	0.014695	0.015346	0.010334	0.009725	0.671756	0.43903	0.25593	0.149275	0.073361	0.028859
120.2	0.013056	0.012979	0.016781	0.013553	0.016294	1.05199	0.789502	0.4342	0.234098	0.089971	0.025002		120.2	0.014996	0.014655	0.015943	0.010713	0.010399	0.672149	0.439317	0.256223	0.149388	0.07249	0.028645
120.4	0.012984	0.012967	0.01684	0.013628	0.016356	1.05277	0.790117	0.434876	0.234495	0.089916	0.025735		120.4	0.015225	0.014337	0.016047	0.010894	0.010728	0.672319	0.439545	0.256218	0.149179	0.072277	0.029279
120.6	0.012919	0.012556	0.017268	0.013475	0.016749	1.05334	0.790669	0.435645	0.235063	0.090189	0.02593		120.6	0.014969	0.013856	0.015246	0.010954	0.010767	0.673308	0.439937	0.256176	0.149345	0.072166	0.029022
120.8	0.01333	0.012604	0.017475	0.014205	0.016939	1.05398	0.791363	0.436128	0.235476	0.0904	0.025917		120.8	0.015406	0.013853	0.015385	0.011253	0.011485	0.673603	0.440584	0.255988	0.149471	0.072109	0.028761
121	0.013756	0.012903	0.017269	0.014376	0.016849	1.05443	0.792822	0.436937	0.235922	0.09079	0.025812		121	0.015344	0.014165	0.015768	0.011465	0.011892	0.674121	0.441092	0.256111	0.149933	0.072604	0.028611
121.2	0.01361	0.012216	0.017059	0.014007	0.017005	1.05485	0.793338	0.437365	0.236479	0.091163	0.025976		121.2	0.014947	0.013999	0.015555	0.011307	0.011594	0.674987	0.441631	0.256212	0.149983	0.072935	0.028875
121.4	0.013651	0.011974	0.017102	0.014157	0.017146	1.05523	0.793997	0.437658	0.237164	0.091532	0.025954		121.4	0.015445	0.014115	0.015738	0.012196	0.011745	0.67591	0.44229	0.255916	0.150279	0.073553	0.028421
121.6	0.01387	0.012355	0.017214	0.014368	0.01676	1.05641	0.794866	0.437978	0.237776	0.09161	0.026522		121.6	0.01573	0.014359	0.016315	0.012433	0.011614	0.677401	0.443589	0.256501	0.150992	0.074112	0.028169
121.8	0.01356	0.012534	0.017219	0.014315	0.016758	1.05717	0.795829	0.438563	0.238412	0.091285	0.026525		121.8	0.015649	0.014518	0.016777	0.012277	0.011668	0.678483	0.444397	0.257067	0.151597	0.074889	0.028229
122	0.013557	0.012727	0.017171	0.013987	0.016407	1.05753	0.79647	0.439135	0.238915	0.091154	0.026576		122	0.01545	0.01472	0.017078	0.012627	0.011965	0.679313	0.445333	0.257536	0.152257	0.075197	0.028207
122.2	0.014075	0.012561	0.017777	0.014208	0.016482	1.05778	0.79702	0.440155	0.239408	0.091405	0.026476		122.2	0.015459	0.015158	0.017549	0.012823	0.011601	0.679664	0.445477	0.2577	0.152437	0.076228	0.028448
122.4	0.013984	0.012692	0.017827	0.014413	0.016284	1.05829	0.797844	0.440842	0.239957	0.091308	0.02611		122.4	0.015778	0.015593	0.018597	0.013342	0.011486	0.680499	0.446058	0.258543	0.152619	0.076514	0.028409
122.6	0.01424	0.012121	0.017735	0.013865	0.016075	1.05832	0.798898	0.441526	0.24034	0.091523	0.026173		122.6	0.016114	0.016071	0.019215	0.013567	0.011315	0.6811	0.446788	0.258783	0.152703	0.076327	0.028427
122.8	0.013696	0.012236	0.017739	0.014119	0.015865	1.0586	0.799377	0.442661	0.240884	0.091762	0.025917		122.8	0.016235	0.016079	0.019297	0.013464	0.01164	0.681826	0.447786	0.259588	0.153011	0.07654	0.028268
123	0.014047	0.011584	0.017241	0.014072	0.0156	1.05859	0.80038	0.442789	0.240906	0.092031	0.025588		123	0.016394	0.016041	0.019312	0.013198	0.011075	0.682481	0.448759	0.260038	0.153123	0.076902	0.028614
123.2	0.013717	0.011614	0.01724	0.013693	0.015561	1.05869	0.801112	0.44338	0.241495	0.092294	0.025373		123.2	0.01671	0.015879	0.019881	0.013661	0.011419	0.683578	0.44972	0.260963	0.153384	0.077609	0.028356
123.4	0.013516	0.011819	0.016835	0.013962	0.015371	1.05885	0.801702	0.443862	0.241534	0.092392	0.025607		123.4	0.016595	0.015942	0.019553	0.013389	0.010968	0.683796	0.450365	0.261285	0.153662	0.077746	0.029213
123.6	0.01331	0.011917	0.016667	0.013692	0.015155	1.05957	0.802401	0.444599	0.241646	0.092397	0.025966		123.6	0.01668	0.015279	0.019189	0.01297	0.01088	0.683998	0.45106	0.261753	0.153719	0.077851	0.029948
123.8	0.013385	0.01176	0.016411	0.013987	0.015418	1.05995	0.802618	0.445319	0.241406	0.09283	0.025829		123.8	0.016143	0.014537	0.019067	0.012212	0.010393	0.684072	0.451005	0.261983	0.153962	0.077041	0.030036
124	0.01336	0.012051	0.016953	0.01433	0.015795	1.06082	0.803168	0.446048	0.241805	0.092942	0.02575		124	0.016379	0.0148	0.018385	0.012168	0.010337	0.684362	0.451169	0.26248	0.15414	0.076369	0.030186
124.2	0.013591	0.012316	0.016982	0.014317	0.016485	1.0611	0.803383	0.447121	0.241921	0.092824	0.025992		124.2	0.016527	0.014793	0.018069	0.012124	0.010344	0.684462	0.451202	0.262884	0.154121	0.075984	0.030295
124.4	0.013921	0.012878	0.017047	0.014435	0.016555	1.0615	0.803847	0.447789	0.242221	0.092944	0.026364		124.4	0.016242	0.014387	0.017444	0.012121	0.009687	0.685428	0.451419	0.263353	0.154808	0.076435	0.030704
124.6	0.01427	0.01367	0.017203	0.014666	0.016948	1.06171	0.80443	0.448835	0.242766	0.093435	0.026426		124.6	0.015985	0.014201	0.017134	0.011768	0.009422	0.686076	0.451833	0.26374	0.155278	0.076638	0.030669
124.8	0.014292	0.014242	0.016985	0.01459	0.016905	1.06221	0.805075	0.449427	0.242939	0.093831	0.026527		124.8	0.015569	0.014291	0.017203	0.011387	0.009185	0.686436	0.452518	0.264116	0.155346	0.076629	0.031189
125	0.014753	0.014797	0.017318	0.014583	0.017189	1.0627	0.806037	0.450232	0.243836	0.09443	0.026394		125	0.014974	0.014068	0.016633	0.011639	0.009127	0.686766	0.452497	0.264076	0.155271	0.076813	0.03117
125.2	0.014442	0.014405	0.017202	0.01413	0.016649	1.06332	0.80614	0.450786	0.244496	0.094538	0.026289		125.2	0.014657	0.013727	0.015881	0.011133	0.008801	0.68754	0.453141	0.264505	0.155594	0.076954	0.030235
125.4	0.014422	0.014374	0.016965	0.013867	0.016463	1.06384	0.806708	0.451285	0.245337	0.094542	0.026003		125.4	0.014726	0.013875	0.016193	0.011476	0.008678	0.688136	0.453342	0.26463	0.155945	0.077279	0.029333
125.6	0.014582	0.014396	0.01673	0.013557	0.016103	1.06469	0.807635	0.452296	0.246101	0.094735	0.026245		125.6	0.014821	0.014131	0.016136	0.011732	0.009031	0.688221	0.453204	0.265148	0.156331	0.077395	0.029385
125.8	0.014535	0.014325	0.016608	0.013489	0.015963	1.0653	0.808553	0.453033	0.246679	0.094624	0.026046		125.8	0.01492	0.014674	0.016397	0.012158	0.009264	0.688735	0.453466	0.26543	0.1562	0.07778	0.029645
126	0.014566	0.014631	0.01652	0.013181	0.015467	1.06569	0.809503	0.454007	0.247004	0.095093	0.026844		126	0.014961	0.015027	0.016888	0.012271	0.00911	0.689017	0.453704	0.265793	0.156508	0.077832	0.030096
126.2	0.014915	0.01447	0.016817	0.013374	0.01497	1.06617	0.810233	0.454951	0.247677	0.095266	0.027159		126.2	0.015102	0.015163	0.016719	0.011865	0.008634	0.689605	0.454221	0.266265	0.156988	0.077998	0.029627
126.4	0.015092	0.014499	0.016955	0.013511	0.015515	1.06637	0.810826	0.455623	0.248034	0.095505	0.027477		126.4	0.015137	0.015084	0.016917	0.011544	0.008808	0.690152	0.454379	0.266656	0.157514	0.078109	0.02944
126.6	0.014885	0.014635	0.017054	0.013844	0.01566	1.06663	0.811585	0.456309	0.248279	0.095942	0.027513		126.6	0.014995	0.015077	0.016393	0.011467	0.009045	0.69014	0.454764	0.266571	0.157839	0.078029	0.02945
126.8	0.014872	0.015019	0.017095	0.014109	0.016243	1.06698	0.812244	0.456608	0.248435	0.095919	0.026879		126.8	0.014704	0.014348	0.015858	0.011218	0.008746	0.690335	0.455219	0.266788	0.158299	0.078302	0.028926
127	0.014819	0.014642	0.01671	0.013724	0.015973	1.06725	0.813812	0.456777	0.249017	0.0961	0.026685		127	0.014839	0.014305	0.016363	0.010962	0.008266	0.690951	0.456072	0.267403	0.158608	0.078524	0.029083
127.2	0.014272	0.014834	0.016691	0.013537	0.01641	1.06786	0.814501	0.457279	0.249559	0.09673	0.026253		127.2	0.014682	0.014132	0.01655	0.011268	0.008185	0.691545	0.456585	0.267734	0.158739	0.078933	0.029229
127.4	0.014542	0.014979	0.016716	0.013657	0.016509	1.0682	0.815053	0.457835	0.249614	0.096922	0.026046		127.4	0.013973	0.013977	0.015993	0.010838	0.007644	0.692309	0.457982	0.268032	0.159124	0.079199	0.029889
127.6	0.014904	0.014926	0.017492	0.013995	0.017045	1.06892	0.815354	0.458318	0.249678	0.097132	0.025317		127.6	0.014064	0.013631	0.016067	0.010946	0.007962	0.692222	0.458279	0.268667	0.158865	0.079235	0.029604
127.8	0.014878	0.014781	0.017661	0.014405	0.017543	1.06944	0.816035	0.458655	0.249935	0.097566	0.024455		127.8	0.013956	0.013972	0.016721	0.011124	0.008725	0.692634	0.458472	0.268771	0.15858	0.078949	0.028795
128	0.015073	0.015401	0.018752	0.014834	0.018121	1.06986	0.816606	0.45913	0.250683	0.097321	0.024165		128	0.014771	0.014801	0.017198	0.012096	0.009605	0.693723	0.458661	0.268793	0.158425	0.078926	0.028831
128.2	0.0154	0.016224	0.019284	0.015361	0.018492	1.07014	0.817039	0.459438	0.250998	0.097432	0.023668		128.2	0.015126	0.014839	0.017725	0.012744	0.010077	0.694237	0.459139	0.268764	0.158529	0.079318	0.028779
128.4	0.01455	0.015905	0.018802	0.015054	0.017758	1.07024	0.817695	0.460035	0.251312	0.097768	0.023921		128.4	0.014887	0.014525	0.01788	0.012914	0.009748	0.695107	0.459936	0.269148	0.159205	0.079546	0.029478
128.6	0.013599	0.015901	0.018625	0.014468	0.017531	1.07051	0.818204	0.461213	0.251754	0.098185	0.024174		128.6	0.014956	0.015041	0.018345	0.012968	0.009759	0.695738	0.460959	0.270017	0.159034	0.079719	0.029678
128.8	0.013256	0.015552	0.018475	0.014236	0.017073	1.07128	0.818854	0.46155	0.252232	0.0983	0.024267		128.8	0.014666	0.015392	0.018654	0.012882	0.009568	0.697228	0.462116	0.270782	0.158906	0.080204	0.029583
129	0.013735	0.015338	0.019215	0.014048	0.017085	1.07145	0.819441	0.462423	0.252914	0.098564	0.024559		129	0.014894	0.01505	0.018371	0.013019	0.010005	0.697662	0.462193	0.270901	0.159042	0.080619	0.028967
129.2	0.012756	0.013701	0.018455	0.013157	0.015922	1.07183	0.819912	0.46343	0.253132	0.098521	0.024691		129.2	0.015091	0.014981	0.018441	0.012814	0.009909	0.698764	0.462651	0.271471	0.159365	0.080897	0.028673
129.4	0.012575	0.013293	0.01821	0.012891	0.016102	1.07235	0.82026	0.464055	0.253507	0.098465	0.025116		129.4	0.015017	0.01498	0.018825	0.013037	0.009503	0.699372	0.462852	0.271655	0.159204	0.081054	0.028821
129.6	0.013029	0.012861	0.017907	0.012768	0.015687	1.07251	0.821107	0.465193	0.253819	0.098741	0.025442		129.6	0.015855	0.015173	0.019242	0.01363	0.009988	0.699992	0.462897	0.271809	0.158811	0.080447	0.029324
129.8	0.013219	0.012946	0.017957	0.012972	0.015784	1.0728	0.821562	0.466252	0.254225	0.098507	0.025833		129.8	0.016149	0.015406	0.019379	0.01341	0.009454	0.701213	0.463851	0.271803	0.159026	0.080712	0.029531
130	0.013958	0.013312	0.018357	0.013468	0.015434	1.07303	0.822115	0.467173	0.254661	0.098604	0.027199		130	0.01638	0.015682	0.019658	0.013216	0.009484	0.701776	0.464526	0.271892	0.159675	0.080873	0.029798
130.2	0.014637	0.013543	0.01869	0.014014	0.015799	1.07344	0.822324	0.467801	0.255237	0.098173	0.027481		130.2	0.016917	0.016094	0.018834	0.012856	0.009411	0.70152	0.464455	0.271917	0.159654	0.080055	0.029843
130.4	0.014839	0.013588	0.018743	0.014128	0.016021	1.07359	0.822616	0.468318	0.255216	0.098324	0.02802		130.4	0.017237	0.015961	0.018838	0.012678	0.009417	0.701447	0.463954	0.272115	0.159567	0.079897	0.03029
130.6	0.015249	0.013983	0.018491	0.014476	0.016578	1.07412	0.823609	0.46861	0.255448	0.098819	0.028281		130.6	0.017399	0.016084	0.018973	0.012928	0.009231	0.701491	0.464235	0.272195	0.160151	0.079611	0.030599
130.8	0.015668	0.013982	0.018089	0.014363	0.016806	1.07449	0.824486	0.468755	0.255658	0.098716	0.028171		130.8	0.017344	0.015909	0.019093	0.012853	0.008871	0.701873	0.464355	0.272454	0.159756	0.079418	0.030357
131	0.015938	0.013813	0.017659	0.014429	0.016938	1.07491	0.825349	0.469172	0.256309	0.099353	0.028602		131	0.017073	0.016547	0.019487	0.01258	0.009063	0.702325	0.465069	0.273004	0.159925	0.079494	0.030983
131.2	0.016401	0.014043	0.017797	0.014929	0.017549	1.07524	0.826119	0.46946	0.256442	0.10008	0.028484		131.2	0.016276	0.016272	0.018862	0.012548	0.008867	0.702719	0.465399	0.273067	0.160318	0.079695	0.031042
131.4	0.016935	0.014099	0.017956	0.014866	0.01778	1.07558	0.826799	0.469849	0.256723	0.099912	0.02844		131.4	0.016202	0.016436	0.018872	0.012601	0.009616	0.702971	0.465951	0.273307	0.160602	0.079583	0.031198
131.6	0.016935	0.014566	0.01835	0.015483	0.018432	1.076	0.82762	0.470312	0.257031	0.099719	0.027989		131.6	0.016355	0.016966	0.018513	0.01297	0.010221	0.702535	0.465614	0.273132	0.160505	0.079294	0.030875
131.8	0.016654	0.014751	0.018139	0.015849	0.018245	1.07605	0.828143	0.470757	0.257184	0.100142	0.027733		131.8	0.016167	0.016941	0.018694	0.01293	0.010784	0.702913	0.465643	0.272533	0.160428	0.078715	0.030845
132	0.016451	0.014593	0.01786	0.015753	0.018282	1.07606	0.828412	0.47094	0.257102	0.100197	0.027526		132	0.016473	0.017146	0.018687	0.013692	0.011073	0.703565	0.466376	0.272279	0.161021	0.078505	0.031073
132.2	0.015971	0.014326	0.017495	0.015831	0.017995	1.07661	0.829258	0.471253	0.257502	0.100788	0.027675		132.2	0.01676	0.017017	0.018618	0.013545	0.01106	0.703966	0.467021	0.27284	0.161846	0.078824	0.031682
132.4	0.014554	0.013135	0.016518	0.014891	0.017564	1.07691	0.830043	0.472173	0.257686	0.101189	0.028062		132.4	0.016187	0.016559	0.018286	0.013176	0.010436	0.70425	0.467554	0.273127	0.16222	0.07897	0.032133
132.6	0.013836	0.013471	0.016713	0.014614	0.017662	1.07729	0.83095	0.472651	0.258047	0.101873	0.027576		132.6	0.016069	0.016461	0.018403	0.01273	0.01019	0.705226	0.46803	0.274235	0.162517	0.079461	0.031897
132.8	0.013965	0.013629	0.016665	0.01483	0.01766	1.07806	0.831901	0.472743	0.258936	0.101937	0.027875		132.8	0.015685	0.01614	0.018412	0.012295	0.010227	0.706102	0.468574	0.274825	0.162964	0.080108	0.031751
133	0.013727	0.013372	0.016766	0.01395	0.017432	1.07834	0.832344	0.473519	0.259223	0.102369	0.027963		133	0.015559	0.015622	0.018195	0.011883	0.01031	0.706417	0.468585	0.274939	0.163128	0.080593	0.032084
133.2	0.012746	0.012941	0.016183	0.013654	0.017257	1.07887	0.83276	0.4744	0.259847	0.102759	0.028331		133.2	0.015606	0.015496	0.018105	0.011619	0.010381	0.706907	0.469091	0.275149	0.163175	0.080917	0.031766
133.4	0.012801	0.013494	0.016	0.01334	0.017502	1.07933	0.833526	0.475093	0.260592	0.103323	0.028123		133.4	0.015861	0.015652	0.01816	0.011439	0.010445	0.707324	0.469958	0.275584	0.163315	0.080702	0.031247
133.6	0.01323	0.01358	0.016644	0.01363	0.017607	1.07973	0.834561	0.476012	0.261324	0.103627	0.02753		133.6	0.016718	0.015606	0.01826	0.011689	0.011087	0.708021	0.470534	0.275739	0.163446	0.080893	0.031414
133.8	0.0129	0.013975	0.017131	0.013462	0.017711	1.0805	0.83474	0.476771	0.26175	0.1033	0.027412		133.8	0.016399	0.015636	0.018117	0.011185	0.010583	0.708646	0.471513	0.275977	0.164126	0.081371	0.031094
134	0.01334	0.014364	0.017616	0.013899	0.017205	1.08137	0.835341	0.477107	0.262012	0.103193	0.027798		134	0.016493	0.016243	0.018316	0.011321	0.010697	0.708666	0.472273	0.276303	0.164479	0.081447	0.031569
134.2	0.013326	0.014526	0.01772	0.013797	0.017497	1.08198	0.836134	0.477875	0.262312	0.103159	0.027618		134.2	0.016193	0.016401	0.018155	0.010809	0.010232	0.708859	0.47214	0.276824	0.163943	0.081108	0.03196
134.4	0.01327	0.014065	0.017324	0.013586	0.016863	1.08253	0.836448	0.478344	0.262403	0.103091	0.027429		134.4	0.015983	0.016686	0.018529	0.011086	0.010381	0.709836	0.472478	0.277248	0.164051	0.08163	0.032046
134.6	0.013853	0.014759	0.01774	0.014199	0.017406	1.08282	0.837047	0.478851	0.262963	0.103388	0.027531		134.6	0.015578	0.016785	0.018716	0.011487	0.010556	0.710375	0.472787	0.277499	0.163937	0.081957	0.032357
134.8	0.014139	0.014747	0.017907	0.01416	0.016947	1.08321	0.837197	0.479615	0.263409	0.102679	0.027763		134.8	0.015344	0.017045	0.018758	0.01181	0.011083	0.711002	0.473123	0.278142	0.163556	0.082478	0.032461
135	0.014436	0.01477	0.01812	0.014528	0.017045	1.08323	0.837585	0.480271	0.263943	0.102803	0.02792		135	0.015046	0.017374	0.018481	0.011753	0.011025	0.711521	0.4736	0.278994	0.163785	0.08273	0.032643
135.2	0.014556	0.014944	0.018504	0.014221	0.016969	1.08324	0.837907	0.481085	0.264204	0.102801	0.027553		135.2	0.015093	0.017386	0.018206	0.012076	0.011105	0.711693	0.473286	0.279244	0.16362	0.082642	0.032251
135.4	0.015094	0.014992	0.0187	0.014357	0.016604	1.08345	0.838112	0.481744	0.264828	0.102242	0.027275		135.4	0.014934	0.01728	0.018182	0.011958	0.011043	0.711903	0.473722	0.279262	0.16319	0.082981	0.032105
135.6	0.015477	0.015676	0.019235	0.015008	0.016782	1.0833	0.838649	0.482529	0.265332	0.102426	0.027456		135.6	0.014492	0.017382	0.01773	0.012103	0.010554	0.712142	0.47419	0.279104	0.162909	0.082779	0.031957
135.8	0.015539	0.015651	0.019102	0.014746	0.016323	1.08354	0.838634	0.483377	0.265703	0.102762	0.027019		135.8	0.014313	0.016686	0.018018	0.011964	0.010162	0.71267	0.475218	0.278885	0.163047	0.082607	0.031602
136	0.015995	0.015628	0.019214	0.014615	0.016589	1.08378	0.839158	0.48416	0.266281	0.102643	0.02704		136	0.014961	0.016693	0.018523	0.012735	0.010278	0.713134	0.47631	0.27938	0.163451	0.082793	0.031614
136.2	0.015835	0.01543	0.019538	0.014709	0.016574	1.08433	0.83977	0.485135	0.267143	0.102816	0.026788		136.2	0.015521	0.016318	0.018329	0.012475	0.010115	0.713669	0.477062	0.280058	0.163931	0.083041	0.031382
136.4	0.015927	0.015703	0.01946	0.014977	0.016825	1.0845	0.84031	0.486175	0.267522	0.103235	0.027314		136.4	0.015139	0.015967	0.018153	0.012484	0.009596	0.714305	0.478009	0.280551	0.164513	0.083414	0.031705
136.6	0.016258	0.016397	0.019631	0.015567	0.01684	1.08459	0.840998	0.486882	0.267895	0.103415	0.026806		136.6	0.015341	0.016171	0.01856	0.012815	0.009903	0.715159	0.478637	0.280934	0.164622	0.083302	0.031321
136.8	0.017255	0.016538	0.019613	0.015858	0.017209	1.08474	0.841589	0.487309	0.268663	0.103457	0.027365		136.8	0.015133	0.015923	0.018483	0.013355	0.009792	0.715474	0.479245	0.281093	0.164937	0.082959	0.03133
137	0.016605	0.015881	0.019188	0.015238	0.01702	1.08489	0.84166	0.4881	0.268949	0.103987	0.027565		137	0.015455	0.016075	0.018284	0.013685	0.009874	0.715907	0.479843	0.281733	0.16549	0.082883	0.031089
137.2	0.016182	0.015625	0.01909	0.015218	0.017411	1.08521	0.842332	0.488967	0.269703	0.104454	0.027775		137.2	0.015722	0.016149	0.018342	0.013897	0.010192	0.716471	0.48055	0.282404	0.165984	0.083002	0.030461
137.4	0.016797	0.015452	0.018971	0.015022	0.017751	1.08596	0.843249	0.490019	0.270075	0.104732	0.027663		137.4	0.015857	0.01632	0.018258	0.013636	0.009971	0.717064	0.480922	0.282805	0.166422	0.082663	0.030833
137.6	0.016819	0.015207	0.019266	0.014909	0.017784	1.08673	0.844282	0.490711	0.270413	0.104418	0.027629		137.6	0.016164	0.016369	0.018152	0.013665	0.010229	0.717689	0.481416	0.283082	0.167274	0.082868	0.031342
137.8	0.01668	0.01501	0.018995	0.014911	0.017528	1.08715	0.84504	0.491103	0.270278	0.104554	0.0274		137.8	0.015566	0.016395	0.018198	0.012823	0.009747	0.718502	0.482092	0.283714	0.168232	0.083295	0.031379
138	0.016452	0.014302	0.018448	0.014665	0.017082	1.08792	0.846215	0.491693	0.270445	0.104476	0.027527		138	0.015438	0.016313	0.018146	0.01261	0.009594	0.719166	0.482123	0.283815	0.168261	0.083121	0.031792
138.2	0.01603	0.013651	0.017907	0.014081	0.016825	1.08894	0.847349	0.492277	0.270683	0.104308	0.027141		138.2	0.015283	0.01639	0.018336	0.012136	0.009815	0.719826	0.48286	0.284586	0.168178	0.083534	0.031796
138.4	0.015529	0.013156	0.017767	0.013733	0.016088	1.0896	0.847634	0.492426	0.270831	0.104241	0.027121		138.4	0.015615	0.016529	0.018776	0.012148	0.010256	0.720533	0.483576	0.284847	0.16904	0.084037	0.032123
138.6	0.015517	0.013145	0.018089	0.014072	0.016233	1.09007	0.848681	0.493029	0.271341	0.10427	0.027982		138.6	0.015579	0.016105	0.01857	0.011893	0.010072	0.720947	0.48399	0.285584	0.169125	0.084561	0.032658
138.8	0.01487	0.012214	0.017553	0.013419	0.015763	1.09101	0.849149	0.493489	0.271711	0.104109	0.027908		138.8	0.015727	0.016247	0.018841	0.011742	0.010134	0.721314	0.484365	0.286661	0.169452	0.085056	0.032514
139	0.01443	0.012071	0.017305	0.013367	0.015512	1.09141	0.849881	0.493872	0.271919	0.104654	0.027523		139	0.015647	0.016249	0.018845	0.011364	0.009737	0.720916	0.484297	0.286734	0.169105	0.085042	0.032648
139.2	0.01424	0.012264	0.017445	0.013038	0.015617	1.09204	0.850371	0.494577	0.272195	0.105173	0.027364		139.2	0.015732	0.015901	0.019057	0.011319	0.009502	0.721035	0.484725	0.286876	0.168869	0.08517	0.032315
139.4	0.014226	0.012549	0.017748	0.013628	0.015486	1.09275	0.851268	0.494977	0.272999	0.105282	0.027233		139.4	0.015419	0.015678	0.019085	0.01116	0.009007	0.721663	0.485845	0.287241	0.169172	0.085814	0.032333
139.6	0.014134	0.012718	0.017785	0.01355	0.015921	1.09285	0.852239	0.495596	0.273185	0.105693	0.027195		139.6	0.015476	0.015647	0.019138	0.011135	0.008796	0.722334	0.486287	0.287567	0.169176	0.085643	0.032251
139.8	0.01366	0.012456	0.017823	0.013569	0.015861	1.09314	0.85294	0.496419	0.273762	0.105651	0.027067		139.8	0.015623	0.015311	0.018969	0.011093	0.008688	0.722592	0.487207	0.2876	0.169712	0.085629	0.032445
140	0.013607	0.01252	0.018567	0.013943	0.016283	1.0934	0.853558	0.497114	0.274084	0.106105	0.028089		140	0.015886	0.014959	0.019077	0.011057	0.008484	0.723163	0.487376	0.287849	0.16961	0.085818	0.033128
140.2	0.013345	0.012389	0.018003	0.013952	0.016326	1.09384	0.854067	0.497656	0.274156	0.106636	0.027593		140.2	0.016019	0.014959	0.018511	0.011029	0.008289	0.724389	0.488073	0.28799	0.170064	0.085775	0.032884
140.4	0.013409	0.012976	0.01815	0.014562	0.016967	1.09397	0.854389	0.498315	0.27452	0.107119	0.027732		140.4	0.015796	0.014903	0.018175	0.011552	0.008617	0.725251	0.488593	0.287812	0.170154	0.085594	0.032861
140.6	0.013537	0.012729	0.018195	0.014583	0.017138	1.09363	0.854727	0.498863	0.274684	0.107251	0.02739		140.6	0.015984	0.014832	0.018055	0.011919	0.009002	0.725893	0.488617	0.287577	0.169921	0.085364	0.032406
140.8	0.01364	0.013157	0.018598	0.014428	0.01761	1.09375	0.855115	0.499176	0.275555	0.107422	0.027617		140.8	0.015929	0.014639	0.017448	0.011847	0.008569	0.726232	0.48878	0.287471	0.170143	0.085086	0.032412
141	0.013292	0.013029	0.017975	0.014368	0.0176	1.09375	0.855168	0.500339	0.275833	0.107596	0.027324		141	0.016474	0.01514	0.01743	0.011924	0.009102	0.727165	0.488848	0.288322	0.170735	0.085295	0.032017
141.2	0.013672	0.013445	0.018041	0.014691	0.017762	1.09389	0.855537	0.501407	0.276369	0.107739	0.02715		141.2	0.0165	0.015203	0.017471	0.012017	0.009201	0.727746	0.489258	0.288595	0.171069	0.085469	0.03172
141.4	0.014191	0.013667	0.0177	0.014686	0.017847	1.09398	0.856154	0.502267	0.276385	0.107616	0.027068		141.4	0.016599	0.015693	0.017155	0.011757	0.009573	0.728355	0.489351	0.288332	0.171342	0.085344	0.031891
141.6	0.013863	0.014308	0.017902	0.014367	0.017501	1.09443	0.856845	0.502793	0.276892	0.107709	0.026599		141.6	0.016653	0.015741	0.017294	0.011842	0.009959	0.728454	0.489528	0.288338	0.171525	0.085068	0.031632
141.8	0.013692	0.014484	0.017936	0.014372	0.017032	1.09473	0.85734	0.502812	0.277107	0.108134	0.025976		141.8	0.016436	0.015717	0.017242	0.011443	0.010236	0.729125	0.48995	0.288955	0.172157	0.085613	0.031265
142	0.013316	0.014282	0.017537	0.013491	0.016371	1.09566	0.858026	0.503585	0.277473	0.108134	0.025587		142	0.016483	0.015742	0.017395	0.01129	0.010476	0.729868	0.490521	0.289266	0.171913	0.085571	0.03071
142.2	0.013489	0.014321	0.017176	0.013386	0.015837	1.09601	0.858652	0.504312	0.277916	0.108221	0.025697		142.2	0.016608	0.015975	0.017582	0.011423	0.010698	0.73009	0.491581	0.290413	0.172948	0.086289	0.030685
142.4	0.013198	0.013993	0.016886	0.013361	0.015337	1.0963	0.85873	0.504814	0.27824	0.108654	0.0257		142.4	0.016718	0.016072	0.017734	0.011322	0.010795	0.73075	0.491651	0.290863	0.173351	0.086752	0.030614
142.6	0.013449	0.013913	0.016823	0.013311	0.015112	1.0967	0.859272	0.505784	0.278598	0.109056	0.025759		142.6	0.016566	0.016226	0.017772	0.011186	0.010849	0.730937	0.491548	0.291156	0.172891	0.086836	0.03055
142.8	0.013102	0.014152	0.016633	0.013011	0.015109	1.09752	0.859621	0.506521	0.278674	0.109144	0.025611		142.8	0.016373	0.016316	0.018346	0.011093	0.010588	0.730933	0.491408	0.291462	0.17285	0.086539	0.03061
143	0.013334	0.014371	0.01685	0.013235	0.015493	1.09779	0.860176	0.507306	0.278913	0.109314	0.025139		143	0.016261	0.016688	0.01873	0.011089	0.010367	0.730847	0.491862	0.291642	0.172661	0.08628	0.030969
143.2	0.013273	0.014226	0.016918	0.013146	0.015554	1.09844	0.860478	0.507754	0.27939	0.109479	0.025425		143.2	0.016454	0.017064	0.018972	0.011553	0.010152	0.731976	0.49203	0.292559	0.173213	0.086563	0.030822
143.4	0.013869	0.014451	0.017433	0.013772	0.015692	1.09865	0.860887	0.508331	0.279903	0.10977	0.025489		143.4	0.016341	0.017042	0.01902	0.011346	0.009845	0.732943	0.49232	0.29325	0.173699	0.086995	0.030452
143.6	0.014119	0.014233	0.016904	0.013615	0.015601	1.09883	0.861511	0.508648	0.280109	0.109941	0.025866		143.6	0.016656	0.017168	0.019114	0.011414	0.009772	0.733298	0.492032	0.293684	0.173314	0.086538	0.030874
143.8	0.014011	0.014257	0.016947	0.014009	0.015563	1.0994	0.862185	0.509239	0.280283	0.110016	0.026702		143.8	0.01741	0.017283	0.019403	0.01174	0.009808	0.733417	0.492464	0.293661	0.173179	0.086434	0.031464
144	0.014531	0.014444	0.017492	0.014065	0.016093	1.10004	0.862753	0.510171	0.280746	0.110437	0.026987		144	0.018024	0.016989	0.019637	0.011664	0.009622	0.733909	0.492411	0.293534	0.172942	0.086447	0.031428
144.2	0.01457	0.01458	0.017148	0.014366	0.016428	1.10058	0.863227	0.51051	0.281258	0.110589	0.026376		144.2	0.018587	0.016814	0.01949	0.011947	0.009713	0.734403	0.49252	0.293131	0.172733	0.086188	0.030893
144.4	0.015336	0.014834	0.018303	0.015068	0.01715	1.10066	0.863528	0.511059	0.281876	0.110373	0.026542		144.4	0.018718	0.016466	0.019079	0.011785	0.010189	0.73441	0.492612	0.292357	0.172315	0.086245	0.030568
144.6	0.015868	0.014822	0.018296	0.015128	0.017419	1.10072	0.864016	0.511649	0.282032	0.110214	0.027232		144.6	0.019184	0.016625	0.019106	0.011915	0.010048	0.734855	0.492838	0.2927	0.172546	0.086515	0.030266
144.8	0.016294	0.015214	0.018793	0.015614	0.018067	1.10087	0.86437	0.512196	0.282465	0.110055	0.027166		144.8	0.019118	0.016679	0.018731	0.011724	0.009553	0.735058	0.493595	0.293016	0.172838	0.086408	0.030214
145	0.016642	0.015096	0.018252	0.016333	0.018664	1.10117	0.864558	0.512933	0.282679	0.110169	0.026766		145	0.018841	0.015869	0.018167	0.011335	0.009255	0.735481	0.494423	0.293835	0.173467	0.086246	0.029648
145.2	0.017026	0.015637	0.018872	0.016717	0.018942	1.10139	0.864802	0.513764	0.282952	0.110422	0.026736		145.2	0.018328	0.015973	0.018097	0.011307	0.009039	0.735547	0.495516	0.293724	0.173996	0.086528	0.029239
145.4	0.017348	0.016387	0.018861	0.016888	0.019569	1.10169	0.865335	0.514129	0.28282	0.110403	0.02667		145.4	0.017367	0.015535	0.017725	0.010904	0.009045	0.73568	0.49598	0.29392	0.17396	0.086708	0.029207
145.6	0.017526	0.017097	0.019529	0.017302	0.020213	1.10205	0.865716	0.514549	0.283489	0.110748	0.026224		145.6	0.017114	0.014998	0.018033	0.010866	0.008576	0.735673	0.496467	0.294291	0.173984	0.08653	0.028863
145.8	0.017707	0.017016	0.019383	0.017435	0.019841	1.10197	0.866343	0.515161	0.283894	0.11119	0.025974		145.8	0.016706	0.015191	0.01763	0.011108	0.008615	0.73594	0.497755	0.295076	0.174427	0.086817	0.029265
146	0.017544	0.016832	0.019107	0.017144	0.019364	1.10199	0.866938	0.51675	0.284423	0.111746	0.026281		146	0.016041	0.014809	0.017114	0.01088	0.008026	0.736341	0.498642	0.295441	0.174586	0.087222	0.029682
146.2	0.017386	0.016794	0.0192	0.017298	0.019145	1.1018	0.867758	0.518014	0.284871	0.112202	0.027076		146.2	0.015185	0.014556	0.017006	0.011281	0.00787	0.736016	0.498935	0.296011	0.174701	0.087311	0.030194
146.4	0.017135	0.016366	0.019269	0.017266	0.019459	1.10197	0.868143	0.518912	0.28491	0.112734	0.026948		146.4	0.014943	0.014661	0.01734	0.0114	0.008216	0.736817	0.499338	0.296021	0.174684	0.08758	0.030536
146.6	0.017138	0.016244	0.019286	0.016721	0.019586	1.102	0.869066	0.51999	0.285379	0.112912	0.027335		146.6	0.014492	0.014876	0.01777	0.011412	0.008486	0.736678	0.499358	0.295889	0.174383	0.087016	0.031458
146.8	0.016701	0.016209	0.019167	0.016614	0.019462	1.10232	0.86956	0.520629	0.286113	0.113074	0.027058		146.8	0.014002	0.014826	0.017853	0.011269	0.0082	0.737579	0.49982	0.296697	0.174771	0.086886	0.03178
147	0.016194	0.015307	0.018548	0.015837	0.018721	1.10267	0.869661	0.521262	0.287078	0.113402	0.026438		147	0.013976	0.015205	0.017892	0.011302	0.008261	0.738372	0.500535	0.297618	0.175503	0.087428	0.031756
147.2	0.015777	0.014733	0.018289	0.015197	0.017614	1.10325	0.869554	0.521636	0.287523	0.113755	0.02708		147.2	0.014239	0.015581	0.0179	0.011778	0.008258	0.739366	0.500503	0.298543	0.17643	0.087983	0.032077
147.4	0.015814	0.014859	0.018197	0.015092	0.017274	1.10356	0.870269	0.522065	0.288066	0.114036	0.027134		147.4	0.014417	0.015374	0.018146	0.011674	0.008568	0.740637	0.501849	0.299562	0.17712	0.088632	0.032248
147.6	0.01502	0.014109	0.016771	0.01431	0.016316	1.10383	0.870735	0.522482	0.288734	0.114268	0.027602		147.6	0.01512	0.015705	0.018931	0.012226	0.009456	0.741111	0.50232	0.300166	0.177493	0.088436	0.033097
147.8	0.014655	0.013953	0.01649	0.01433	0.016068	1.1045	0.871545	0.522853	0.289474	0.114164	0.027851		147.8	0.01568	0.015735	0.019019	0.012405	0.009553	0.741543	0.502704	0.300107	0.177608	0.088683	0.033184
148	0.014702	0.013795	0.016973	0.014398	0.015898	1.10489	0.871892	0.523707	0.290632	0.114165	0.027639		148	0.015895	0.016137	0.018919	0.012426	0.009883	0.742155	0.502815	0.300124	0.178048	0.088761	0.033079
148.2	0.014391	0.013573	0.016647	0.014351	0.015513	1.10519	0.872085	0.523676	0.291109	0.114052	0.027532		148.2	0.016242	0.016328	0.019094	0.012755	0.010263	0.743278	0.503426	0.300181	0.178513	0.089585	0.032891
148.4	0.015045	0.01356	0.016771	0.014303	0.015559	1.1054	0.872594	0.523725	0.291283	0.113878	0.027307		148.4	0.016207	0.016651	0.018655	0.012598	0.010783	0.743671	0.504216	0.300134	0.179069	0.090148	0.032893
148.6	0.014525	0.013383	0.016398	0.013711	0.015947	1.10592	0.873124	0.524077	0.291627	0.114181	0.02721		148.6	0.016686	0.01694	0.019218	0.012839	0.011031	0.744109	0.504815	0.300586	0.179337	0.09051	0.032778
148.8	0.014237	0.012833	0.016201	0.013791	0.015617	1.10607	0.87314	0.524252	0.292342	0.11439	0.026978		148.8	0.016742	0.016909	0.018834	0.012463	0.010905	0.744552	0.505663	0.301067	0.179599	0.090757	0.033255
149	0.013636	0.01288	0.01602	0.013379	0.015349	1.10654	0.87331	0.524432	0.292505	0.114574	0.026436		149	0.016478	0.016291	0.018528	0.011744	0.010671	0.744914	0.506535	0.301419	0.179947	0.090829	0.032686
149.2	0.014054	0.013373	0.016657	0.013715	0.015663	1.10687	0.874363	0.524813	0.29261	0.114667	0.026224		149.2	0.016497	0.016772	0.018608	0.012037	0.010563	0.745298	0.507507	0.301597	0.180565	0.091554	0.032585
149.4	0.013542	0.013462	0.016632	0.014085	0.015989	1.1073	0.874793	0.524996	0.292627	0.114255	0.026339		149.4	0.016708	0.016768	0.018471	0.012331	0.010815	0.744912	0.50772	0.301514	0.179734	0.091315	0.03267
149.6	0.013459	0.01327	0.017105	0.014112	0.015561	1.1073	0.875064	0.525552	0.292586	0.114111	0.025881		149.6	0.016939	0.017194	0.018656	0.012314	0.010838	0.745009	0.507914	0.301361	0.179461	0.090741	0.032581
149.8	0.013374	0.013207	0.017232	0.014178	0.015104	1.10776	0.875371	0.526533	0.292599	0.114541	0.026284		149.8	0.01668	0.017643	0.018032	0.012583	0.010415	0.74506	0.508284	0.301068	0.179213	0.090092	0.033422
150	0.013195	0.013282	0.0177	0.014306	0.015437	1.1081	0.876009	0.527521	0.292694	0.114887	0.026272		150	0.016844	0.017352	0.018131	0.012603	0.010559	0.745578	0.508878	0.300929	0.179439	0.090303	0.032945
150.2	0.013604	0.01355	0.01828	0.014766	0.016035	1.10876	0.87727	0.528067	0.292796	0.115172	0.026553		150.2	0.01669	0.017357	0.018423	0.013116	0.010755	0.745362	0.508924	0.301169	0.179139	0.089966	0.032692
150.4	0.014119	0.013462	0.018469	0.01494	0.016647	1.10912	0.878042	0.528538	0.293099	0.115666	0.026471		150.4	0.017105	0.017117	0.018398	0.013073	0.010813	0.746278	0.508893	0.301197	0.179376	0.090045	0.032471
150.6	0.014013	0.013566	0.018376	0.014223	0.016023	1.10937	0.878682	0.529066	0.293558	0.115832	0.026353		150.6	0.016526	0.016988	0.018477	0.012764	0.010067	0.746262	0.508293	0.301571	0.179069	0.089853	0.031955
150.8	0.013962	0.013553	0.01881	0.014286	0.01611	1.10981	0.879169	0.52949	0.293814	0.11624	0.025974		150.8	0.0167	0.016671	0.018468	0.012538	0.009212	0.747354	0.509142	0.302299	0.179598	0.090393	0.031574
151	0.01312	0.012929	0.018429	0.01374	0.015387	1.11011	0.879863	0.529981	0.293962	0.116691	0.025905		151	0.017442	0.017005	0.01879	0.013117	0.009078	0.747649	0.509169	0.303429	0.180424	0.091102	0.031278
151.2	0.012801	0.012754	0.018348	0.013868	0.01548	1.11045	0.880237	0.530512	0.293993	0.116895	0.026037		151.2	0.017829	0.017038	0.019024	0.01346	0.008604	0.748219	0.509278	0.303958	0.180755	0.090884	0.031198
151.4	0.012919	0.01304	0.0179	0.013886	0.015756	1.11058	0.880941	0.531256	0.294548	0.11712	0.026503		151.4	0.018117	0.017015	0.019371	0.013752	0.008865	0.749259	0.510145	0.304673	0.181366	0.09139	0.031365
151.6	0.013047	0.01305	0.017797	0.014252	0.015789	1.11056	0.881414	0.531953	0.295044	0.117507	0.026598		151.6	0.01841	0.017342	0.019674	0.013599	0.009004	0.749522	0.510387	0.305107	0.181927	0.091292	0.031066
151.8	0.013693	0.013843	0.018389	0.014779	0.016208	1.11123	0.881989	0.532702	0.295717	0.11742	0.026169		151.8	0.018313	0.017695	0.019328	0.013618	0.008671	0.749576	0.510527	0.305006	0.181979	0.091447	0.030959
152	0.014184	0.014341	0.019062	0.015085	0.016629	1.11138	0.881862	0.533528	0.29613	0.117668	0.026269		152	0.018192	0.018074	0.019534	0.01341	0.009002	0.750261	0.511018	0.305561	0.182149	0.091724	0.030674
152.2	0.014658	0.014639	0.01863	0.015053	0.016915	1.11162	0.882468	0.533747	0.296382	0.117819	0.026335		152.2	0.018638	0.018038	0.020069	0.013538	0.009348	0.751039	0.511592	0.306282	0.182648	0.0924	0.030891
152.4	0.014832	0.014757	0.018577	0.015104	0.016986	1.11168	0.883032	0.534438	0.297151	0.11818	0.026155		152.4	0.018363	0.018068	0.020239	0.013228	0.009761	0.751161	0.512249	0.306148	0.18249	0.092761	0.030893
152.6	0.01403	0.014391	0.018231	0.014582	0.016478	1.11195	0.883722	0.535424	0.297413	0.118222	0.026078		152.6	0.018805	0.01826	0.020877	0.013224	0.010502	0.751769	0.512523	0.306239	0.182331	0.092645	0.031259
152.8	0.014314	0.014325	0.017914	0.014653	0.016073	1.11217	0.884049	0.535752	0.297734	0.118127	0.026389		152.8	0.018661	0.018009	0.020137	0.013066	0.010536	0.751946	0.513085	0.306713	0.182503	0.092215	0.031324
153	0.013886	0.014182	0.017925	0.014269	0.016328	1.11255	0.884981	0.536155	0.297826	0.118125	0.025305		153	0.018165	0.017813	0.020121	0.012971	0.010395	0.752254	0.514194	0.306968	0.182871	0.09206	0.030984
153.2	0.014398	0.01477	0.018536	0.0152	0.017046	1.11307	0.885734	0.5367	0.298824	0.117977	0.025159		153.2	0.017568	0.017875	0.01974	0.012816	0.01075	0.752868	0.514788	0.307183	0.18261	0.091773	0.031078
153.4	0.014629	0.015297	0.018679	0.01555	0.017369	1.11314	0.885684	0.537582	0.298847	0.117433	0.024861		153.4	0.017368	0.018054	0.020038	0.012941	0.011556	0.753552	0.515184	0.307259	0.182476	0.0915	0.031162
153.6	0.01569	0.015812	0.019548	0.016264	0.017765	1.11318	0.885953	0.538067	0.299118	0.117324	0.024742		153.6	0.016699	0.017773	0.019622	0.01232	0.011395	0.754369	0.515636	0.307529	0.182748	0.090996	0.031174
153.8	0.015909	0.015701	0.019737	0.016664	0.018476	1.11374	0.886229	0.538188	0.299872	0.117636	0.02472		153.8	0.016536	0.017944	0.019348	0.012328	0.011151	0.755186	0.515832	0.307623	0.183231	0.091149	0.031497
154	0.016104	0.015314	0.019908	0.016522	0.018863	1.11408	0.886848	0.538329	0.300814	0.117684	0.024337		154	0.016622	0.018171	0.019748	0.012621	0.011765	0.755911	0.516217	0.307828	0.183944	0.091605	0.031348
154.2	0.016163	0.014833	0.020063	0.016389	0.018714	1.11452	0.887558	0.538771	0.301604	0.117883	0.024664		154.2	0.016008	0.017953	0.019155	0.012686	0.011353	0.756523	0.516184	0.308264	0.184507	0.091817	0.031213
154.4	0.016411	0.014266	0.020224	0.015991	0.018523	1.11457	0.888024	0.5391	0.302189	0.117995	0.02428		154.4	0.015652	0.017356	0.018636	0.012493	0.010596	0.757049	0.516314	0.308691	0.185021	0.092564	0.030174
154.6	0.015986	0.013969	0.020232	0.015698	0.018362	1.11473	0.888782	0.539755	0.302467	0.117611	0.024094		154.6	0.015621	0.017461	0.018402	0.012326	0.009568	0.757196	0.516841	0.309131	0.185006	0.092856	0.029837
154.8	0.015685	0.013577	0.020274	0.015704	0.018499	1.11519	0.889493	0.539859	0.303011	0.118004	0.0237		154.8	0.016171	0.017777	0.019094	0.012755	0.009765	0.75769	0.517907	0.309408	0.185254	0.093125	0.030267
155	0.015052	0.013038	0.019717	0.015272	0.01782	1.11517	0.889494	0.540599	0.303395	0.118351	0.023466		155	0.016534	0.018437	0.019157	0.013204	0.009788	0.758169	0.518112	0.310119	0.185799	0.093683	0.030015
155.2	0.015387	0.012803	0.019717	0.01555	0.018103	1.11535	0.889678	0.541506	0.303808	0.118526	0.024384		155.2	0.016525	0.018408	0.01866	0.013019	0.009746	0.75867	0.518936	0.309901	0.186024	0.093203	0.030555
155.4	0.015631	0.012912	0.019755	0.015731	0.018081	1.11509	0.890085	0.542386	0.303732	0.118878	0.024955		155.4	0.016671	0.018515	0.018253	0.013394	0.009953	0.75892	0.519756	0.310179	0.186083	0.093684	0.031193
155.6	0.016079	0.013448	0.0203	0.01627	0.018481	1.11548	0.890384	0.542962	0.304283	0.119233	0.025292		155.6	0.016815	0.018653	0.018276	0.012929	0.009845	0.759089	0.520137	0.310413	0.18605	0.093979	0.030997
155.8	0.016115	0.013917	0.020437	0.01618	0.018363	1.11612	0.889946	0.543814	0.305003	0.119741	0.025738		155.8	0.016929	0.018627	0.018104	0.013229	0.009911	0.759223	0.520624	0.310274	0.185814	0.09401	0.031095
156	0.016031	0.014119	0.020288	0.016498	0.018116	1.11652	0.889942	0.54439	0.305466	0.119954	0.026038		156	0.017525	0.018804	0.018545	0.013151	0.010379	0.759641	0.521543	0.310807	0.185686	0.093906	0.030969
156.2	0.015926	0.014303	0.019822	0.016449	0.017534	1.117	0.890712	0.54522	0.305648	0.120351	0.026614		156.2	0.018265	0.0189	0.018726	0.013491	0.010879	0.759919	0.522342	0.31095	0.185803	0.094088	0.031413
156.4	0.015708	0.014592	0.019799	0.016393	0.017238	1.1176	0.891058	0.546138	0.306012	0.120887	0.026921		156.4	0.017706	0.018906	0.018736	0.013392	0.010687	0.760111	0.52272	0.310365	0.185528	0.093644	0.031131
156.6	0.015129	0.014836	0.0192	0.0161	0.01707	1.11833	0.891837	0.547244	0.305816	0.121179	0.026943		156.6	0.017903	0.01912	0.018845	0.013755	0.011042	0.760229	0.522758	0.310226	0.185515	0.092907	0.03102
156.8	0.015374	0.015561	0.019242	0.016074	0.017643	1.11896	0.892068	0.547941	0.306341	0.121213	0.026633		156.8	0.017852	0.018617	0.018592	0.014042	0.01095	0.760356	0.52315	0.310309	0.185632	0.092712	0.030041
157	0.015351	0.016131	0.01954	0.016252	0.017999	1.11926	0.892309	0.54889	0.307044	0.121202	0.026343		157	0.018025	0.018418	0.019075	0.013835	0.010888	0.760909	0.523868	0.310815	0.185559	0.092428	0.029852
157.2	0.015743	0.017225	0.020096	0.01685	0.018388	1.11936	0.892421	0.54965	0.307623	0.121486	0.026884		157.2	0.018336	0.018543	0.019345	0.013782	0.011088	0.761722	0.52413	0.311426	0.185502	0.092532	0.029667
157.4	0.015692	0.017458	0.020066	0.016974	0.018761	1.11953	0.892564	0.550378	0.307357	0.12144	0.027175		157.4	0.018709	0.018738	0.019679	0.013958	0.011298	0.762023	0.524612	0.311976	0.18592	0.092862	0.03008
157.6	0.015855	0.017345	0.020636	0.017168	0.018927	1.11996	0.892771	0.550432	0.308064	0.121332	0.027553		157.6	0.018969	0.019022	0.019667	0.013718	0.011135	0.761754	0.524265	0.312428	0.185806	0.092884	0.030625
157.8	0.015157	0.016604	0.020163	0.016556	0.018735	1.12065	0.893245	0.550663	0.308753	0.121694	0.027712		157.8	0.019081	0.019406	0.020351	0.014213	0.011341	0.762065	0.523838	0.312918	0.186046	0.093446	0.031517
158	0.015584	0.016302	0.020132	0.01647	0.018731	1.12077	0.894082	0.551416	0.309276	0.122024	0.027839		158	0.019372	0.019304	0.02077	0.014369	0.011185	0.76217	0.52379	0.312948	0.186126	0.093151	0.031707
158.2	0.015448	0.016	0.019976	0.015906	0.018741	1.12107	0.895046	0.552217	0.309196	0.122034	0.027977		158.2	0.019125	0.018525	0.020263	0.014178	0.010647	0.762574	0.524441	0.313525	0.186376	0.093637	0.03162
158.4	0.01561	0.016051	0.020059	0.01518	0.018859	1.12122	0.896007	0.552797	0.309177	0.122135	0.027966		158.4	0.018927	0.018412	0.019989	0.014104	0.009954	0.762502	0.524963	0.314118	0.186433	0.094094	0.031306
158.6	0.015715	0.015889	0.019988	0.015124	0.019052	1.12147	0.896947	0.553623	0.309364	0.122069	0.028083		158.6	0.019056	0.018404	0.020314	0.013898	0.009658	0.76317	0.524979	0.3147	0.186029	0.093793	0.03211
158.8	0.015386	0.015496	0.019438	0.014912	0.018583	1.12145	0.897652	0.553955	0.309725	0.122276	0.027799		158.8	0.018625	0.018377	0.020981	0.013999	0.010197	0.764307	0.525264	0.315533	0.186525	0.09374	0.032577
159	0.015223	0.014754	0.019015	0.014424	0.018612	1.12149	0.898028	0.554836	0.309823	0.122647	0.027978		159	0.018524	0.018145	0.020284	0.013772	0.009766	0.765938	0.52582	0.316676	0.187201	0.094439	0.032535
159.2	0.015217	0.014558	0.019231	0.014878	0.018732	1.12134	0.898822	0.555097	0.310018	0.12263	0.028234		159.2	0.018077	0.017481	0.020053	0.013555	0.00994	0.766912	0.526147	0.316656	0.187111	0.094027	0.033358
159.4	0.014999	0.014666	0.019002	0.01455	0.018568	1.12116	0.899489	0.555502	0.310328	0.122588	0.02806		159.4	0.017885	0.017072	0.02026	0.013744	0.009835	0.767599	0.526324	0.316983	0.186834	0.094051	0.033502
159.6	0.015217	0.014751	0.019555	0.014594	0.018788	1.1215	0.899795	0.555698	0.311264	0.122609	0.028054		159.6	0.017283	0.016705	0.01983	0.013162	0.009258	0.76827	0.526797	0.31718	0.186923	0.093849	0.033366
159.8	0.015202	0.014751	0.019976	0.01444	0.018408	1.12208	0.899833	0.556041	0.311959	0.12287	0.027392		159.8	0.016875	0.016323	0.019467	0.012988	0.009258	0.768771	0.527723	0.317794	0.18733	0.093905	0.0334
160	0.014893	0.014857	0.020068	0.014621	0.018095	1.12246	0.900324	0.556347	0.312536	0.12265	0.026808		160	0.016784	0.016022	0.01913	0.012621	0.009234	0.769327	0.52837	0.31804	0.18765	0.093826	0.033435
160.2	0.01443	0.014614	0.020434	0.014304	0.018087	1.12299	0.900837	0.556869	0.312761	0.123143	0.026912		160.2	0.016893	0.016139	0.018717	0.012522	0.009471	0.770038	0.528799	0.318338	0.188589	0.094505	0.033245
160.4	0.014946	0.015107	0.020991	0.014798	0.018661	1.12335	0.900987	0.557053	0.313247	0.123417	0.026651		160.4	0.017109	0.016293	0.018732	0.01243	0.009488	0.77038	0.528708	0.318246	0.189291	0.094468	0.032784
160.6	0.014372	0.015232	0.02074	0.014776	0.018384	1.12322	0.901511	0.557521	0.314009	0.123278	0.026059		160.6	0.017136	0.015895	0.017615	0.01196	0.009366	0.77088	0.529275	0.318608	0.190672	0.09486	0.032191
160.8	0.014594	0.015616	0.021281	0.01488	0.01842	1.1236	0.901873	0.557773	0.314639	0.123111	0.025915		160.8	0.017399	0.015514	0.017088	0.011496	0.008846	0.771503	0.52962	0.319371	0.191598	0.095964	0.031577
161	0.0146	0.015666	0.021035	0.015125	0.018124	1.12382	0.902038	0.558351	0.314777	0.123407	0.025677		161	0.018418	0.016263	0.017586	0.011677	0.009356	0.771176	0.529718	0.31969	0.191443	0.095947	0.031723
161.2	0.014444	0.015627	0.020971	0.01514	0.017933	1.12403	0.902066	0.558842	0.314721	0.123725	0.025445		161.2	0.019104	0.017239	0.018049	0.012443	0.009916	0.771327	0.530184	0.320079	0.192061	0.096724	0.031327
161.4	0.014739	0.015969	0.021626	0.015363	0.018112	1.12464	0.902199	0.559299	0.315045	0.123646	0.02518		161.4	0.01908	0.017799	0.018209	0.012473	0.010064	0.770527	0.530401	0.319894	0.192104	0.096687	0.031516
161.6	0.01521	0.016187	0.021815	0.015661	0.018168	1.12519	0.903064	0.559607	0.315543	0.124025	0.024954		161.6	0.019151	0.018253	0.018469	0.012553	0.009652	0.770018	0.530085	0.31971	0.191924	0.096674	0.031322
161.8	0.01496	0.016192	0.021317	0.015578	0.018203	1.12592	0.903978	0.560265	0.315715	0.124903	0.025242		161.8	0.018784	0.01842	0.019033	0.012949	0.009428	0.769876	0.530055	0.318984	0.191651	0.096296	0.031233
162	0.015399	0.016311	0.020869	0.016113	0.018257	1.12588	0.90459	0.5613	0.31619	0.125318	0.024858		162	0.018812	0.018706	0.019028	0.013043	0.009356	0.770004	0.530431	0.318405	0.191935	0.096063	0.030624
162.2	0.015172	0.015944	0.020662	0.015246	0.018033	1.12619	0.905485	0.561996	0.316105	0.125456	0.025294		162.2	0.018736	0.019333	0.019113	0.01348	0.009454	0.770453	0.530918	0.319041	0.192211	0.096515	0.030688
162.4	0.014744	0.015516	0.020757	0.014909	0.017595	1.12644	0.905382	0.562827	0.316513	0.12547	0.025036		162.4	0.018693	0.019799	0.019415	0.014024	0.009387	0.770193	0.530362	0.318901	0.192035	0.096138	0.029954
162.6	0.014852	0.014948	0.020055	0.015219	0.017289	1.12701	0.905793	0.563465	0.316971	0.126004	0.025351		162.6	0.01882	0.019902	0.020195	0.014285	0.009882	0.771026	0.530489	0.319544	0.191863	0.095513	0.029967
162.8	0.014314	0.014507	0.019125	0.014887	0.01686	1.12713	0.905968	0.564272	0.31751	0.126192	0.024906		162.8	0.0187	0.020028	0.020384	0.01411	0.009867	0.772057	0.530887	0.319861	0.191443	0.095273	0.03
163	0.014584	0.013982	0.01886	0.0149	0.017412	1.12754	0.905974	0.564875	0.318025	0.126495	0.024824		163	0.018443	0.020461	0.020498	0.01461	0.010093	0.773342	0.531455	0.319866	0.190891	0.095111	0.030352
163.2	0.014498	0.014321	0.018918	0.015049	0.017042	1.12745	0.906343	0.565689	0.31838	0.12609	0.024673		163.2	0.018213	0.020984	0.021431	0.014904	0.01069	0.773791	0.531917	0.319721	0.190192	0.094564	0.030613
163.4	0.014471	0.014184	0.018819	0.015088	0.016904	1.12756	0.906248	0.56635	0.318806	0.125992	0.025218		163.4	0.018002	0.020988	0.021499	0.0152	0.010703	0.774027	0.532437	0.320282	0.189704	0.094178	0.031349
163.6	0.014794	0.014421	0.019517	0.015958	0.017302	1.12799	0.905987	0.566768	0.319273	0.125921	0.024731		163.6	0.017321	0.020386	0.020366	0.014814	0.010029	0.774376	0.533231	0.320431	0.189504	0.094176	0.031368
163.8	0.015097	0.015341	0.019983	0.016763	0.017738	1.12867	0.906136	0.567582	0.319362	0.126051	0.025086		163.8	0.017927	0.020457	0.020978	0.01508	0.010509	0.774779	0.533824	0.321134	0.190136	0.094622	0.032058
164	0.014685	0.015097	0.019972	0.0169	0.0177	1.12861	0.906048	0.568017	0.319337	0.126108	0.025236		164	0.018564	0.020431	0.020947	0.014741	0.010538	0.77589	0.534356	0.321516	0.190371	0.09468	0.032699
164.2	0.015076	0.014645	0.020348	0.017226	0.018519	1.12864	0.905919	0.568617	0.319622	0.126242	0.025765		164.2	0.019062	0.020443	0.020619	0.014474	0.010627	0.776077	0.535078	0.322264	0.190555	0.095319	0.033065
164.4	0.01574	0.015295	0.02111	0.017673	0.018931	1.12817	0.906092	0.569079	0.320327	0.126068	0.025806		164.4	0.019464	0.02017	0.020606	0.014155	0.010305	0.776729	0.536082	0.322801	0.190991	0.095336	0.032902
164.6	0.015454	0.015128	0.020586	0.017472	0.018537	1.12793	0.906562	0.569723	0.320777	0.12629	0.02603		164.6	0.019264	0.019317	0.019712	0.013387	0.009628	0.777712	0.536689	0.323539	0.191738	0.096028	0.032994
164.8	0.016061	0.015362	0.020593	0.017255	0.018591	1.12842	0.907221	0.570735	0.321126	0.126609	0.026057		164.8	0.019715	0.019188	0.019888	0.013472	0.009513	0.777815	0.53636	0.324066	0.19118	0.096066	0.032949
165	0.016585	0.015845	0.020574	0.017215	0.018763	1.12851	0.907555	0.572041	0.321619	0.126704	0.02555		165	0.020394	0.019747	0.020607	0.013809	0.01017	0.77781	0.537134	0.324395	0.191015	0.096099	0.0328
165.2	0.017145	0.016318	0.02123	0.017121	0.01946	1.12858	0.908102	0.572415	0.322264	0.126919	0.025668		165.2	0.020351	0.019825	0.020324	0.013435	0.009777	0.778421	0.538223	0.324599	0.191823	0.09648	0.032288
165.4	0.017329	0.016784	0.021575	0.017329	0.020044	1.12912	0.909023	0.57277	0.323052	0.128038	0.025405		165.4	0.020215	0.019554	0.020098	0.012981	0.00927	0.778687	0.538912	0.324916	0.192309	0.096634	0.03182
165.6	0.017057	0.016705	0.02103	0.016963	0.020328	1.12923	0.910114	0.573312	0.323364	0.12878	0.025443		165.6	0.019913	0.019575	0.020133	0.013007	0.009216	0.779242	0.539626	0.325223	0.193073	0.097011	0.031315
165.8	0.016658	0.016555	0.020757	0.016293	0.020106	1.12974	0.910975	0.573682	0.32426	0.129314	0.025711		165.8	0.0196	0.019302	0.019787	0.013104	0.009284	0.779345	0.540102	0.324732	0.193344	0.097136	0.03127
166	0.017203	0.016289	0.020909	0.016276	0.020273	1.12957	0.911836	0.574127	0.325201	0.129302	0.025997		166	0.020003	0.018799	0.019605	0.012801	0.009793	0.779234	0.540926	0.324839	0.194221	0.097317	0.031575
166.2	0.017077	0.015597	0.021256	0.015444	0.020468	1.13	0.912719	0.574457	0.325521	0.129478	0.026522		166.2	0.020161	0.018841	0.019968	0.012757	0.01019	0.779003	0.541105	0.325211	0.194547	0.097397	0.031868
166.4	0.016409	0.01497	0.021211	0.015422	0.020393	1.13081	0.912736	0.57482	0.326297	0.129647	0.025887		166.4	0.020043	0.018465	0.019974	0.012866	0.010318	0.778772	0.540964	0.324846	0.194646	0.096907	0.031127
166.6	0.016524	0.014984	0.020849	0.015417	0.020576	1.13119	0.913678	0.575251	0.326724	0.129843	0.026449		166.6	0.019751	0.018597	0.019856	0.012801	0.01055	0.779264	0.541385	0.325123	0.194908	0.096794	0.031477
166.8	0.016744	0.015298	0.020787	0.015565	0.020982	1.13119	0.913909	0.575735	0.327287	0.129602	0.025837		166.8	0.019462	0.01893	0.019913	0.012974	0.010219	0.77939	0.541061	0.325043	0.194353	0.096472	0.031542
167	0.016333	0.015351	0.020986	0.015973	0.021211	1.13181	0.914376	0.576222	0.327333	0.129621	0.025866		167	0.01913	0.019048	0.019905	0.013205	0.010859	0.78002	0.541518	0.325225	0.194877	0.096519	0.031996
167.2	0.016205	0.015838	0.021193	0.016174	0.020648	1.13235	0.914519	0.576686	0.327209	0.129507	0.025782		167.2	0.018992	0.019265	0.020306	0.013249	0.010769	0.779972	0.541813	0.325154	0.194822	0.096299	0.031567
167.4	0.015938	0.016053	0.021421	0.017043	0.020954	1.13295	0.914363	0.576721	0.327334	0.129497	0.026213		167.4	0.018399	0.018711	0.019768	0.013294	0.010333	0.779792	0.541356	0.325	0.194869	0.095496	0.0318
167.6	0.01634	0.016885	0.021819	0.018005	0.021246	1.13324	0.914862	0.577208	0.327148	0.129496	0.025972		167.6	0.018459	0.01873	0.019964	0.013545	0.01063	0.779984	0.541278	0.324828	0.195293	0.096168	0.031371
167.8	0.015656	0.016602	0.021628	0.017703	0.020427	1.13354	0.914974	0.577956	0.326391	0.129416	0.026453		167.8	0.018561	0.018828	0.020469	0.013498	0.010617	0.780507	0.541361	0.325241	0.195539	0.096076	0.031849
168	0.015315	0.016218	0.021471	0.017651	0.019915	1.134	0.914475	0.578165	0.326748	0.129271	0.026647		168	0.01869	0.019164	0.020315	0.013716	0.010333	0.780799	0.541479	0.325666	0.194823	0.095838	0.03162
168.2	0.015341	0.015914	0.021388	0.017543	0.019647	1.13444	0.914453	0.579174	0.327171	0.12908	0.027039		168.2	0.018539	0.01892	0.019861	0.013681	0.010061	0.780961	0.542068	0.326107	0.194726	0.096073	0.031376
168.4	0.015426	0.016414	0.021444	0.017226	0.019145	1.13438	0.91459	0.579848	0.327421	0.128956	0.026608		168.4	0.018584	0.019096	0.020488	0.013899	0.009864	0.781672	0.541938	0.32625	0.195249	0.096187	0.030997
168.6	0.015852	0.016816	0.020744	0.01737	0.019206	1.13517	0.914658	0.580658	0.327697	0.129182	0.026913		168.6	0.019246	0.018981	0.020543	0.013825	0.009918	0.782198	0.542305	0.326909	0.195242	0.09694	0.031472
168.8	0.015831	0.016876	0.019994	0.01672	0.019193	1.13581	0.915071	0.581528	0.328305	0.129631	0.026517		168.8	0.019313	0.019319	0.020377	0.013583	0.009387	0.78291	0.542462	0.327617	0.195191	0.097297	0.031134
169	0.015844	0.016819	0.019973	0.016191	0.019596	1.136	0.91525	0.582204	0.328679	0.130055	0.026812		169	0.020153	0.020024	0.020784	0.013658	0.009809	0.784095	0.543943	0.328275	0.195959	0.098366	0.0315
169.2	0.015661	0.016846	0.01972	0.016086	0.019906	1.13633	0.915853	0.582442	0.329055	0.13083	0.026568		169.2	0.02001	0.020016	0.020368	0.013246	0.009461	0.785268	0.545273	0.329467	0.197008	0.099256	0.031114
169.4	0.015858	0.016697	0.019657	0.015976	0.020254	1.1366	0.916359	0.583019	0.329614	0.13179	0.026768		169.4	0.019728	0.019187	0.020063	0.013044	0.009562	0.786145	0.546502	0.330274	0.197762	0.100037	0.03099
169.6	0.015586	0.016064	0.019121	0.015267	0.020228	1.13688	0.916907	0.583484	0.329877	0.131801	0.027061		169.6	0.019533	0.019101	0.019889	0.013332	0.010165	0.786667	0.547672	0.330761	0.19851	0.100633	0.031554
169.8	0.015884	0.016195	0.019059	0.015094	0.020458	1.13676	0.917675	0.583852	0.330677	0.132092	0.027042		169.8	0.019759	0.018196	0.018881	0.01279	0.010087	0.786688	0.548017	0.330754	0.198427	0.100671	0.032043
170	0.01629	0.015845	0.019006	0.0151	0.021004	1.13657	0.918457	0.584501	0.330989	0.132613	0.026887		170	0.020266	0.017591	0.019499	0.012349	0.010533	0.786881	0.548968	0.331137	0.199567	0.100686	0.032552
170.2	0.016427	0.015707	0.019479	0.015346	0.02118	1.13696	0.918982	0.585216	0.331319	0.13268	0.026798		170.2	0.019888	0.017226	0.019626	0.012339	0.010764	0.787521	0.549632	0.331772	0.199956	0.100984	0.032854
170.4	0.016676	0.015395	0.019368	0.015474	0.021349	1.13711	0.919523	0.58566	0.331976	0.132519	0.02617		170.4	0.019766	0.016806	0.019247	0.012552	0.010491	0.787435	0.550095	0.331481	0.199901	0.100671	0.032657
170.6	0.017032	0.015957	0.019853	0.015802	0.02173	1.13651	0.920624	0.585901	0.332401	0.132257	0.02568		170.6	0.019697	0.016672	0.018781	0.012514	0.010109	0.787919	0.550574	0.331504	0.200041	0.101164	0.033025
170.8	0.017446	0.015888	0.019693	0.016046	0.021717	1.13643	0.921077	0.586263	0.333011	0.132732	0.025144		170.8	0.01974	0.016087	0.018738	0.01222	0.009888	0.788416	0.550816	0.332041	0.200494	0.101286	0.032765
171	0.016831	0.014938	0.019694	0.015797	0.021218	1.13633	0.92159	0.586982	0.33358	0.133208	0.024939		171	0.019335	0.015427	0.018544	0.011507	0.009916	0.788691	0.550666	0.331907	0.200793	0.101428	0.032632
171.2	0.017028	0.014569	0.019585	0.015588	0.020206	1.1364	0.922011	0.587329	0.3339	0.133171	0.025379		171.2	0.018639	0.014971	0.018569	0.011628	0.009167	0.788645	0.550261	0.331576	0.200798	0.101034	0.032294
171.4	0.016764	0.014488	0.019874	0.015769	0.019611	1.13617	0.922621	0.587917	0.334107	0.133107	0.025312		171.4	0.018413	0.014907	0.018338	0.011948	0.009285	0.788798	0.549504	0.331316	0.201027	0.100706	0.032188
171.6	0.016994	0.014569	0.020068	0.016091	0.019068	1.13615	0.922985	0.588536	0.334175	0.133053	0.025239		171.6	0.018389	0.015353	0.018792	0.012308	0.009536	0.788921	0.549758	0.331558	0.201002	0.10128	0.032325
171.8	0.016447	0.014393	0.020221	0.015978	0.018498	1.1363	0.923037	0.589048	0.334327	0.133002	0.025615		171.8	0.017766	0.015257	0.018411	0.012303	0.009078	0.789267	0.549959	0.331704	0.200683	0.100385	0.032482
172	0.016733	0.01492	0.020025	0.01641	0.018397	1.13669	0.923058	0.589463	0.334995	0.132952	0.026043		172	0.018256	0.01633	0.018908	0.013361	0.009298	0.789115	0.549821	0.331376	0.200141	0.100105	0.032462
172.2	0.017015	0.015114	0.019878	0.016204	0.018192	1.13674	0.923613	0.590526	0.335009	0.132873	0.025779		172.2	0.018447	0.016618	0.019001	0.01315	0.008851	0.789884	0.54996	0.331782	0.20053	0.100581	0.032426
172.4	0.01717	0.015546	0.019893	0.01603	0.01814	1.1368	0.923487	0.590978	0.335116	0.133007	0.02532		172.4	0.018777	0.017531	0.019916	0.013628	0.009242	0.790351	0.550044	0.332228	0.200727	0.100875	0.032077
172.6	0.017361	0.015643	0.019793	0.016425	0.018408	1.13709	0.92356	0.591847	0.335479	0.132995	0.025996		172.6	0.019663	0.01846	0.020131	0.013896	0.009433	0.791425	0.551066	0.333668	0.200945	0.101589	0.032402
172.8	0.016712	0.015293	0.019375	0.015814	0.017861	1.13715	0.923507	0.592263	0.335472	0.133617	0.025857		172.8	0.019416	0.018958	0.020169	0.013645	0.009157	0.792237	0.551148	0.334434	0.201138	0.101814	0.032199
173	0.016344	0.015405	0.019538	0.015872	0.017574	1.13737	0.923564	0.592522	0.3359	0.13378	0.026429		173	0.019582	0.01953	0.020386	0.013801	0.00945	0.792974	0.552086	0.335339	0.20155	0.101794	0.032604
173.2	0.015752	0.015552	0.019481	0.015931	0.017503	1.13738	0.923935	0.592885	0.336193	0.134237	0.026603		173.2	0.018865	0.019655	0.020145	0.013241	0.008991	0.793359	0.552687	0.335956	0.201547	0.101798	0.032513
173.4	0.015343	0.015658	0.019667	0.015849	0.017792	1.13769	0.924139	0.593361	0.336666	0.134254	0.027248		173.4	0.019162	0.019944	0.020189	0.013251	0.009455	0.794133	0.553345	0.336526	0.201902	0.102135	0.032417
173.6	0.014452	0.015552	0.018965	0.01544	0.017578	1.13831	0.924356	0.593417	0.336732	0.134369	0.027448		173.6	0.019615	0.02027	0.020338	0.013242	0.009765	0.794591	0.553647	0.336875	0.201966	0.10196	0.032933
173.8	0.014746	0.016584	0.019421	0.01595	0.0182	1.1381	0.924783	0.594176	0.337029	0.134509	0.02739		173.8	0.020073	0.020135	0.020345	0.012975	0.00976	0.794901	0.553874	0.336862	0.201883	0.101583	0.032672
174	0.014413	0.016182	0.019557	0.015773	0.017876	1.13842	0.925099	0.594654	0.336987	0.134565	0.027446		174	0.020312	0.019704	0.021167	0.012541	0.009879	0.795088	0.554589	0.337714	0.202253	0.1015	0.032977
174.2	0.014764	0.016547	0.020444	0.015977	0.018278	1.13879	0.925341	0.595076	0.33765	0.134412	0.027111		174.2	0.019643	0.019313	0.020718	0.012451	0.009705	0.795176	0.555152	0.337767	0.201772	0.10162	0.032591
174.4	0.01518	0.01631	0.020843	0.01612	0.018826	1.13904	0.926021	0.595585	0.338464	0.134309	0.026929		174.4	0.019905	0.019353	0.020839	0.012566	0.009773	0.794785	0.555406	0.337165	0.201653	0.1011	0.032379
174.6	0.015175	0.016576	0.021081	0.016251	0.018664	1.13905	0.927031	0.595993	0.339122	0.134387	0.026808		174.6	0.019873	0.018806	0.020155	0.012107	0.00972	0.795225	0.555153	0.3375	0.201735	0.101312	0.032568
174.8	0.015372	0.016188	0.020892	0.016062	0.018473	1.1393	0.927291	0.596806	0.339512	0.134896	0.026986		174.8	0.020109	0.018474	0.020087	0.011635	0.010095	0.795388	0.554935	0.337839	0.202195	0.101006	0.032664
175	0.015212	0.015975	0.021191	0.015904	0.018455	1.13952	0.927439	0.597419	0.339791	0.135231	0.027699		175	0.019331	0.018041	0.020017	0.011131	0.00985	0.79553	0.554855	0.337528	0.202054	0.101217	0.033361
175.2	0.015641	0.016198	0.021231	0.015995	0.018354	1.14018	0.927982	0.598233	0.339686	0.134966	0.027825		175.2	0.018837	0.017864	0.019914	0.011385	0.009911	0.795993	0.555138	0.337371	0.202321	0.100873	0.033666
175.4	0.015945	0.016487	0.02153	0.015892	0.018456	1.1405	0.928578	0.599004	0.340277	0.135106	0.027415		175.4	0.019055	0.0181	0.01985	0.01149	0.010482	0.796789	0.555644	0.337434	0.202369	0.100695	0.033409
175.6	0.016912	0.017064	0.022111	0.016446	0.019572	1.14128	0.928667	0.59983	0.340891	0.135344	0.02783		175.6	0.019192	0.018113	0.020282	0.011432	0.010559	0.796827	0.556151	0.337217	0.202349	0.100738	0.034027
175.8	0.017355	0.017561	0.02226	0.016598	0.020005	1.14162	0.929292	0.600539	0.341248	0.135704	0.027574		175.8	0.019465	0.01794	0.020443	0.011812	0.010987	0.797287	0.555957	0.336565	0.202339	0.100459	0.034089
176	0.018033	0.01785	0.022059	0.016376	0.019871	1.14228	0.929641	0.601284	0.341535	0.135825	0.027013		176	0.01985	0.018086	0.020692	0.012265	0.010913	0.797926	0.556238	0.336221	0.202348	0.100448	0.033897
176.2	0.018375	0.018099	0.022191	0.016327	0.019675	1.14295	0.930289	0.602217	0.341782	0.136082	0.026468		176.2	0.0199	0.017503	0.020694	0.012194	0.010614	0.798524	0.556741	0.336999	0.202682	0.100997	0.033481
176.4	0.018533	0.018035	0.022409	0.01634	0.019438	1.14307	0.930389	0.602524	0.342458	0.135966	0.026255		176.4	0.020119	0.017591	0.020995	0.012455	0.011017	0.798536	0.557141	0.337353	0.202891	0.101438	0.033753
176.6	0.018781	0.018066	0.022415	0.016827	0.019696	1.1436	0.930757	0.603418	0.342943	0.135855	0.025753		176.6	0.020229	0.017563	0.020577	0.012515	0.010758	0.798569	0.5573	0.337422	0.202858	0.101437	0.033773
176.8	0.018105	0.017845	0.022014	0.016559	0.019023	1.14395	0.930954	0.603486	0.343453	0.136166	0.025108		176.8	0.019644	0.017463	0.020739	0.012513	0.010399	0.79873	0.557482	0.337233	0.202993	0.101533	0.033243
177	0.017439	0.017314	0.021284	0.016414	0.018924	1.14418	0.931569	0.603582	0.344337	0.136328	0.024665		177	0.019491	0.017606	0.020514	0.012567	0.009877	0.799261	0.557799	0.337432	0.20317	0.101596	0.032775
177.2	0.016862	0.017016	0.020988	0.015959	0.018968	1.14451	0.932225	0.604252	0.344886	0.136818	0.024761		177.2	0.019449	0.017487	0.020154	0.012337	0.009618	0.799755	0.557895	0.337461	0.203109	0.101586	0.032502
177.4	0.016538	0.016656	0.020529	0.016131	0.019332	1.14503	0.932414	0.60463	0.345385	0.137016	0.024707		177.4	0.019957	0.017998	0.020354	0.012604	0.009563	0.800295	0.558237	0.338029	0.203438	0.101769	0.03194
177.6	0.016569	0.016596	0.020389	0.016244	0.019078	1.14522	0.932371	0.604859	0.345442	0.137237	0.02478		177.6	0.019602	0.017685	0.020134	0.012559	0.008938	0.800125	0.557961	0.337763	0.202861	0.101069	0.032239
177.8	0.016154	0.016389	0.020414	0.016269	0.018927	1.14497	0.932311	0.605386	0.346123	0.13717	0.024502		177.8	0.019987	0.017912	0.02017	0.012816	0.00885	0.800247	0.558282	0.338117	0.202878	0.101025	0.031716
178	0.015831	0.015474	0.020209	0.015956	0.018614	1.14539	0.932425	0.605568	0.346557	0.137072	0.024286		178	0.019544	0.017171	0.019988	0.012727	0.008355	0.800067	0.558302	0.338631	0.202824	0.100601	0.031363
178.2	0.016015	0.015426	0.020787	0.016099	0.018992	1.14554	0.932991	0.606096	0.347249	0.137614	0.024707		178.2	0.019238	0.017326	0.019802	0.013076	0.008099	0.799865	0.558388	0.338365	0.203071	0.100377	0.031028
178.4	0.016086	0.015015	0.020589	0.016307	0.018729	1.14554	0.933359	0.606474	0.347806	0.137853	0.025227		178.4	0.019617	0.017559	0.020087	0.013153	0.007876	0.800183	0.55892	0.338855	0.20345	0.100395	0.030974
178.6	0.016212	0.014707	0.020144	0.016401	0.018782	1.1454	0.933715	0.606822	0.348096	0.137983	0.025141		178.6	0.019569	0.017338	0.019563	0.012924	0.007658	0.800428	0.559176	0.339262	0.203535	0.10081	0.031468
178.8	0.016431	0.014826	0.019934	0.016401	0.019108	1.14545	0.934096	0.60727	0.348433	0.138282	0.025856		178.8	0.019683	0.017933	0.019773	0.01292	0.007856	0.80093	0.560188	0.340007	0.204431	0.101232	0.031885
179	0.016452	0.014807	0.019841	0.016606	0.019205	1.14531	0.934528	0.607791	0.349139	0.138621	0.027128		179	0.019124	0.017961	0.020007	0.013039	0.007817	0.801518	0.56092	0.340433	0.204786	0.101968	0.032515
179.2	0.01707	0.014973	0.020048	0.016717	0.019343	1.14563	0.93512	0.609038	0.349848	0.138938	0.027317		179.2	0.019074	0.018284	0.020533	0.013217	0.008355	0.802462	0.561609	0.341339	0.205173	0.101945	0.03254
179.4	0.017014	0.014908	0.020249	0.016437	0.019355	1.14542	0.93534	0.609719	0.350611	0.139182	0.027129		179.4	0.019874	0.018662	0.020815	0.013732	0.008703	0.802849	0.562052	0.34166	0.205684	0.102212	0.032307
179.6	0.017424	0.015618	0.021196	0.01734	0.019791	1.14553	0.935369	0.610388	0.350692	0.139546	0.026907		179.6	0.020104	0.019104	0.021717	0.014109	0.00899	0.803046	0.562097	0.341732	0.205947	0.102362	0.032569
179.8	0.01731	0.015883	0.021399	0.01736	0.019613	1.14546	0.935946	0.610736	0.350913	0.139901	0.027016		179.8	0.02001	0.019257	0.021946	0.014362	0.009381	0.80356	0.56277	0.341942	0.206163	0.102996	0.032544
180	0.017325	0.015945	0.021476	0.017383	0.019079	1.14584	0.936453	0.610903	0.350842	0.139665	0.026897		180	0.019596	0.019042	0.021777	0.014461	0.009276	0.804245	0.564038	0.342595	0.206982	0.103867	0.032502
180.2	0.016862	0.015464	0.021336	0.017364	0.018383	1.14602	0.936877	0.611413	0.350879	0.139669	0.026986		180.2	0.019843	0.018811	0.022015	0.014488	0.009587	0.804509	0.564389	0.343122	0.206925	0.104624	0.032736
180.4	0.016713	0.015626	0.02154	0.017325	0.018239	1.14591	0.937635	0.611722	0.351277	0.139453	0.027096		180.4	0.020175	0.018822	0.022085	0.014589	0.010081	0.805119	0.565141	0.343838	0.207524	0.105334	0.032896
180.6	0.016491	0.015623	0.021505	0.017341	0.017899	1.14601	0.938149	0.612531	0.351321	0.139847	0.02649		180.6	0.019987	0.018837	0.022155	0.01479	0.010143	0.806031	0.565964	0.344058	0.207944	0.105365	0.032237
180.8	0.015763	0.015122	0.021216	0.016844	0.017226	1.14607	0.938628	0.612625	0.351629	0.139764	0.026117		180.8	0.019553	0.018882	0.022396	0.014886	0.010556	0.807025	0.566768	0.344598	0.208362	0.105413	0.031757
181	0.015569	0.014904	0.020952	0.016387	0.016991	1.14676	0.938792	0.613015	0.351927	0.139958	0.025497		181	0.019731	0.018565	0.022134	0.014985	0.010504	0.807868	0.567618	0.345452	0.208325	0.105291	0.031296
181.2	0.015231	0.01502	0.020542	0.01586	0.016596	1.14739	0.938584	0.61341	0.351929	0.140245	0.025995		181.2	0.019653	0.018559	0.021989	0.014776	0.010534	0.808792	0.568151	0.345429	0.208736	0.105173	0.031613
181.4	0.014964	0.014989	0.020433	0.015681	0.016705	1.14809	0.93872	0.613731	0.351826	0.140006	0.026049		181.4	0.019822	0.018885	0.021941	0.0149	0.010497	0.808854	0.568521	0.345344	0.208578	0.104409	0.031816
181.6	0.01484	0.01514	0.020557	0.015225	0.015979	1.14861	0.938757	0.614082	0.352311	0.139976	0.026041		181.6	0.019594	0.018698	0.022201	0.01498	0.010509	0.809229	0.568659	0.345138	0.208445	0.104146	0.031883
181.8	0.014867	0.014761	0.020283	0.015205	0.016407	1.14928	0.939123	0.61437	0.353043	0.13992	0.026131		181.8	0.019389	0.018727	0.022049	0.0147	0.010068	0.80973	0.568894	0.3453	0.208621	0.103912	0.03221
182	0.014943	0.01449	0.020396	0.014964	0.017109	1.14996	0.939658	0.615073	0.353328	0.140235	0.0256		182	0.018928	0.01784	0.02198	0.014405	0.009264	0.810046	0.568937	0.345144	0.208555	0.103647	0.032001
182.2	0.014471	0.014319	0.020229	0.014251	0.017061	1.15047	0.940088	0.615577	0.353461	0.140847	0.025749		182.2	0.018636	0.017604	0.021573	0.013817	0.008301	0.810234	0.569185	0.345113	0.20871	0.104136	0.03226
182.4	0.01506	0.014266	0.020039	0.014403	0.017372	1.15087	0.940295	0.616188	0.353972	0.141228	0.025123		182.4	0.01849	0.01758	0.021449	0.013431	0.00795	0.810505	0.569841	0.345335	0.208524	0.104311	0.031892
182.6	0.015436	0.014421	0.020306	0.014662	0.018324	1.15112	0.940851	0.617096	0.354589	0.141035	0.025448		182.6	0.018888	0.017493	0.021325	0.013339	0.008152	0.810224	0.569916	0.345171	0.208707	0.104552	0.032692
182.8	0.01563	0.015223	0.020373	0.01506	0.019254	1.15169	0.941459	0.617966	0.355245	0.14158	0.025973		182.8	0.018481	0.017712	0.02079	0.013039	0.007952	0.810765	0.570172	0.345949	0.209283	0.105498	0.033033
183	0.015791	0.014995	0.020644	0.01555	0.019518	1.15155	0.941548	0.618956	0.355783	0.142157	0.025851		183	0.018754	0.017785	0.021125	0.013244	0.008516	0.81111	0.56993	0.346224	0.209186	0.105729	0.033245
183.2	0.01601	0.015692	0.020764	0.015644	0.019953	1.15159	0.941687	0.619987	0.356668	0.142928	0.025622		183.2	0.019415	0.017882	0.021222	0.013092	0.008972	0.811409	0.570108	0.347149	0.209364	0.106246	0.032939
183.4	0.015107	0.015648	0.020771	0.015778	0.02011	1.15131	0.941972	0.620281	0.356654	0.143433	0.025191		183.4	0.019879	0.018141	0.021567	0.013379	0.00908	0.811425	0.570312	0.347793	0.210005	0.107077	0.03224
183.6	0.015461	0.016204	0.021193	0.01637	0.020514	1.15166	0.942636	0.62072	0.357265	0.144318	0.025398		183.6	0.019503	0.018292	0.021481	0.013106	0.009064	0.811613	0.570758	0.348777	0.210476	0.107698	0.032302
183.8	0.014932	0.015664	0.021019	0.016013	0.02005	1.15168	0.943083	0.621207	0.357578	0.144754	0.026007		183.8	0.019422	0.018382	0.021033	0.013048	0.009359	0.811707	0.570845	0.349158	0.211241	0.10816	0.03253
184	0.014423	0.015255	0.021228	0.01634	0.019457	1.15178	0.943284	0.621404	0.3576	0.145058	0.025737		184	0.019457	0.018008	0.020811	0.012782	0.009577	0.812129	0.571087	0.349927	0.212055	0.108572	0.032493
184.2	0.013802	0.014502	0.02113	0.015951	0.018961	1.15156	0.943489	0.622044	0.35791	0.145104	0.026253		184.2	0.019639	0.01778	0.020711	0.012853	0.009501	0.812539	0.571575	0.350465	0.212014	0.108754	0.03267
184.4	0.013676	0.014751	0.021472	0.015861	0.018693	1.15136	0.94387	0.622402	0.358157	0.144861	0.026684		184.4	0.018997	0.01733	0.020441	0.012618	0.009542	0.813212	0.572463	0.351644	0.212856	0.109247	0.032686
184.6	0.013365	0.0147	0.021426	0.01592	0.018187	1.15109	0.94404	0.622646	0.358345	0.144603	0.026174		184.6	0.018974	0.017875	0.020818	0.012894	0.010172	0.813517	0.572808	0.351755	0.21294	0.109088	0.032241
184.8	0.012803	0.014532	0.021286	0.015611	0.01774	1.15143	0.944244	0.622718	0.35823	0.144283	0.025925		184.8	0.019071	0.018045	0.021191	0.012989	0.010763	0.813898	0.573455	0.352417	0.213064	0.108888	0.032113
185	0.013155	0.014578	0.021177	0.015398	0.017416	1.1516	0.943792	0.622704	0.358578	0.144349	0.026407		185	0.019472	0.018272	0.021309	0.013527	0.010858	0.814312	0.574026	0.352685	0.212783	0.108441	0.032758
185.2	0.012888	0.014544	0.020662	0.014803	0.016872	1.15162	0.944027	0.623072	0.359097	0.144571	0.027162		185.2	0.019087	0.01847	0.021388	0.01359	0.010889	0.814879	0.574644	0.352505	0.213435	0.108066	0.033295
185.4	0.013242	0.014973	0.020904	0.015242	0.017199	1.15159	0.944169	0.623252	0.359707	0.144419	0.027424		185.4	0.019017	0.01862	0.021339	0.013882	0.011273	0.815322	0.575049	0.352836	0.213469	0.107836	0.033279
185.6	0.013924	0.015057	0.021148	0.015448	0.017092	1.15191	0.943989	0.623698	0.360185	0.14479	0.027296		185.6	0.019004	0.018976	0.021825	0.013968	0.011407	0.815718	0.575248	0.35307	0.2134	0.10818	0.033205
185.8	0.014104	0.015068	0.020694	0.015421	0.017197	1.1525	0.944794	0.624623	0.360471	0.144828	0.027257		185.8	0.01906	0.019237	0.021761	0.013981	0.010618	0.815912	0.575283	0.353264	0.213027	0.107903	0.033449
186	0.013827	0.014984	0.020385	0.014595	0.016817	1.15246	0.944981	0.625077	0.361018	0.144934	0.026783		186	0.019435	0.019123	0.022156	0.013811	0.010432	0.816021	0.57571	0.3531	0.21267	0.107934	0.033772
186.2	0.01444	0.015334	0.020311	0.014927	0.017092	1.15277	0.945371	0.625613	0.361273	0.144779	0.027274		186.2	0.019529	0.019288	0.021901	0.013826	0.010249	0.816227	0.576075	0.353074	0.212655	0.10819	0.033825
186.4	0.015156	0.0155	0.020891	0.015499	0.017309	1.15265	0.945727	0.626433	0.362115	0.145024	0.026711		186.4	0.020257	0.020222	0.021948	0.013754	0.010478	0.816653	0.576929	0.353533	0.212526	0.108159	0.033207
186.6	0.015452	0.015595	0.020932	0.015888	0.017885	1.15288	0.946106	0.627144	0.362689	0.144959	0.026487		186.6	0.020787	0.020447	0.021757	0.013755	0.010445	0.817248	0.57719	0.353341	0.21273	0.108466	0.033622
186.8	0.015793	0.015886	0.021006	0.016436	0.018433	1.15329	0.946552	0.627652	0.363326	0.14519	0.025933		186.8	0.020695	0.020626	0.021571	0.013695	0.01047	0.817672	0.57712	0.353141	0.212605	0.108853	0.033277
187	0.015892	0.015994	0.021205	0.016361	0.018369	1.15333	0.946671	0.627903	0.364206	0.145321	0.025682		187	0.021584	0.020944	0.022109	0.01388	0.010998	0.81799	0.577308	0.353285	0.212736	0.108695	0.032795
187.2	0.01621	0.01657	0.021342	0.016533	0.019068	1.15412	0.947056	0.628467	0.36502	0.145939	0.025781		187.2	0.021573	0.020555	0.021849	0.013635	0.010801	0.818345	0.577952	0.35386	0.212867	0.109413	0.03221
187.4	0.016043	0.016258	0.021592	0.016605	0.01907	1.1546	0.947818	0.628567	0.365175	0.145983	0.02585		187.4	0.020975	0.019873	0.021585	0.013648	0.010293	0.818613	0.578329	0.35423	0.21347	0.109151	0.031836
187.6	0.016595	0.01601	0.021833	0.016635	0.019231	1.15522	0.948053	0.62893	0.365649	0.14622	0.026071		187.6	0.020853	0.019717	0.021039	0.013633	0.010069	0.818796	0.57891	0.354693	0.213991	0.109178	0.031888
187.8	0.015658	0.015268	0.021965	0.016385	0.018578	1.15517	0.947977	0.629353	0.365517	0.146023	0.026525		187.8	0.020979	0.019679	0.021213	0.013848	0.010026	0.819125	0.578924	0.354845	0.214282	0.109431	0.031732
188	0.015814	0.014987	0.022446	0.016551	0.01876	1.15569	0.948451	0.629638	0.365877	0.14598	0.026895		188	0.020369	0.018776	0.020933	0.013299	0.009682	0.819727	0.57947	0.355267	0.214351	0.109966	0.031814
188.2	0.015331	0.014878	0.022062	0.015961	0.018556	1.15616	0.94922	0.630087	0.365932	0.145999	0.027481		188.2	0.02005	0.018449	0.020971	0.013197	0.009275	0.820443	0.580296	0.355931	0.214785	0.110446	0.031549
188.4	0.015195	0.015175	0.021804	0.016081	0.018351	1.15605	0.949589	0.63021	0.365995	0.145769	0.027494		188.4	0.019777	0.018211	0.020841	0.012885	0.009367	0.820933	0.580311	0.356504	0.214687	0.110396	0.03159
188.6	0.01498	0.015139	0.021617	0.016368	0.018329	1.15584	0.949997	0.630254	0.366456	0.14621	0.027184		188.6	0.020167	0.018511	0.021249	0.013107	0.009834	0.821082	0.580443	0.356559	0.214577	0.110084	0.030991
188.8	0.015179	0.014942	0.021888	0.016792	0.018362	1.15602	0.950469	0.630781	0.366849	0.146609	0.027252		188.8	0.019898	0.018066	0.021181	0.013129	0.009349	0.821994	0.581099	0.357191	0.214777	0.110321	0.031161
189	0.015874	0.015044	0.021943	0.016967	0.018548	1.15616	0.950673	0.631094	0.367747	0.147398	0.027347		189	0.019654	0.018035	0.021305	0.013161	0.009607	0.822363	0.581643	0.357328	0.214878	0.110411	0.03131
189.2	0.016401	0.015216	0.021991	0.017107	0.018757	1.15599	0.950895	0.631746	0.368284	0.14792	0.02748		189.2	0.01944	0.017526	0.021131	0.012625	0.009228	0.82263	0.582246	0.357383	0.215326	0.11073	0.030916
189.4	0.016591	0.015674	0.021908	0.017429	0.019335	1.15586	0.951411	0.632347	0.368345	0.147926	0.027069		189.4	0.019636	0.017166	0.020932	0.012227	0.009185	0.822755	0.582291	0.357797	0.215314	0.111211	0.030893
189.6	0.016267	0.015381	0.021702	0.016837	0.018774	1.15616	0.951752	0.633369	0.36814	0.148127	0.026439		189.6	0.019623	0.01732	0.021111	0.01168	0.008512	0.822599	0.582399	0.357919	0.215478	0.111162	0.030769
189.8	0.015485	0.015014	0.020954	0.016346	0.017953	1.15642	0.952938	0.634018	0.368612	0.148687	0.026301		189.8	0.019583	0.017497	0.021085	0.011594	0.008071	0.822584	0.58255	0.357548	0.215341	0.110838	0.031299
190	0.016174	0.015433	0.021467	0.016546	0.018397	1.15628	0.952935	0.63437	0.369122	0.148414	0.025806		190	0.019391	0.017589	0.021157	0.011407	0.008158	0.822689	0.583126	0.357523	0.215479	0.110649	0.031931
190.2	0.016693	0.015843	0.021991	0.017384	0.019287	1.15645	0.953329	0.635455	0.369355	0.148304	0.025515		190.2	0.019125	0.017703	0.020909	0.011418	0.00787	0.82323	0.583896	0.357493	0.215527	0.110824	0.031799
190.4	0.015883	0.015115	0.021768	0.016804	0.018593	1.1567	0.953799	0.636359	0.369819	0.148411	0.024537		190.4	0.019239	0.018202	0.020753	0.011241	0.008044	0.823163	0.584177	0.357349	0.21539	0.110242	0.031742
190.6	0.015372	0.01511	0.021538	0.016777	0.018776	1.15678	0.954286	0.63729	0.370083	0.148092	0.024575		190.6	0.018894	0.017963	0.020687	0.011404	0.008301	0.823327	0.584234	0.356803	0.215669	0.109907	0.032446
190.8	0.015255	0.01561	0.021944	0.016977	0.019234	1.157	0.954369	0.637815	0.37053	0.148042	0.024187		190.8	0.018649	0.018515	0.020872	0.011657	0.008886	0.823304	0.584678	0.356368	0.215738	0.109688	0.032029
191	0.01524	0.015753	0.022013	0.016685	0.019359	1.15745	0.954382	0.638584	0.37118	0.148109	0.024102		191	0.018404	0.018542	0.020575	0.011892	0.008977	0.823939	0.585234	0.357239	0.216693	0.110027	0.032365
191.2	0.015557	0.016042	0.022123	0.01686	0.019982	1.15823	0.954461	0.639076	0.370892	0.148144	0.023855		191.2	0.017664	0.018365	0.020329	0.012057	0.009631	0.824272	0.585702	0.357585	0.21678	0.109693	0.032549
191.4	0.015412	0.01605	0.021762	0.016607	0.019445	1.15794	0.954682	0.639607	0.37082	0.147973	0.024644		191.4	0.017969	0.019023	0.020086	0.012754	0.009901	0.824485	0.585478	0.357962	0.217009	0.109139	0.033166
191.6	0.015112	0.016064	0.021635	0.016646	0.01951	1.15806	0.954738	0.64026	0.370976	0.148112	0.024926		191.6	0.018104	0.019325	0.019737	0.012958	0.009973	0.824706	0.585723	0.358532	0.217269	0.109266	0.033565
191.8	0.015114	0.015996	0.021793	0.017036	0.019626	1.15819	0.955193	0.640905	0.371114	0.14838	0.025562		191.8	0.018468	0.019917	0.020172	0.013469	0.010337	0.824811	0.585194	0.358641	0.217178	0.109073	0.034008
192	0.015343	0.016194	0.022343	0.017511	0.019881	1.15882	0.955497	0.641486	0.371558	0.14854	0.025896		192	0.018519	0.019679	0.020393	0.013821	0.010759	0.825186	0.585155	0.359015	0.217583	0.108983	0.034328
192.2	0.015037	0.016247	0.02196	0.017645	0.019612	1.15926	0.95591	0.641931	0.3719	0.148859	0.026156		192.2	0.019617	0.020436	0.020985	0.014756	0.011181	0.825265	0.585369	0.359468	0.217893	0.108825	0.033871
192.4	0.01585	0.016694	0.022202	0.018516	0.019735	1.15908	0.955948	0.642047	0.372532	0.149288	0.025906		192.4	0.019692	0.020497	0.020759	0.015312	0.011316	0.825053	0.585438	0.359606	0.217589	0.108303	0.034292
192.6	0.016256	0.016984	0.022787	0.019289	0.020314	1.15922	0.956516	0.642319	0.3731	0.149717	0.025891		192.6	0.019699	0.020515	0.021205	0.015587	0.01138	0.826008	0.586016	0.36073	0.218446	0.108599	0.03373
192.8	0.016465	0.016899	0.022626	0.019437	0.020308	1.15935	0.957082	0.642829	0.373824	0.149862	0.025869		192.8	0.020016	0.020335	0.021277	0.015593	0.0113	0.82692	0.586664	0.361162	0.218523	0.10903	0.033629
193	0.017228	0.017174	0.022637	0.01949	0.020559	1.15951	0.957255	0.643068	0.373975	0.150617	0.025447		193	0.019998	0.020276	0.021622	0.015119	0.011276	0.826665	0.586995	0.361284	0.218956	0.10942	0.033062
193.2	0.018197	0.016973	0.022533	0.019455	0.020932	1.15934	0.957191	0.643385	0.374221	0.150584	0.02528		193.2	0.020252	0.019612	0.021419	0.014638	0.010498	0.827171	0.586735	0.361443	0.218923	0.109741	0.033428
193.4	0.018012	0.016963	0.022148	0.019263	0.020611	1.15962	0.957736	0.644057	0.374627	0.15058	0.024761		193.4	0.020426	0.018941	0.02147	0.014895	0.010028	0.827368	0.587018	0.361976	0.219014	0.11023	0.033433
193.6	0.017971	0.016783	0.021663	0.019465	0.019933	1.16035	0.957856	0.644216	0.375077	0.150648	0.024689		193.6	0.020293	0.019039	0.021505	0.014942	0.009692	0.82779	0.587418	0.361948	0.219175	0.110776	0.032785
193.8	0.017729	0.016702	0.021134	0.019387	0.019553	1.16078	0.958645	0.644467	0.375798	0.151055	0.024995		193.8	0.020295	0.018562	0.021637	0.015654	0.009478	0.828036	0.587882	0.361969	0.218739	0.111322	0.032882
194	0.017661	0.016815	0.021095	0.018883	0.019581	1.16044	0.958937	0.644985	0.376124	0.150483	0.024695		194	0.019937	0.01825	0.021694	0.015641	0.009121	0.827843	0.588415	0.362501	0.218755	0.111742	0.032735
194.2	0.016867	0.016095	0.020437	0.018336	0.019672	1.1606	0.959777	0.645743	0.376761	0.150618	0.02514		194.2	0.019696	0.01819	0.02192	0.015722	0.008866	0.827799	0.589118	0.362822	0.21874	0.111807	0.032686
194.4	0.015725	0.015211	0.019567	0.016935	0.018891	1.16044	0.960594	0.646026	0.37757	0.15072	0.025519		194.4	0.019663	0.018103	0.021547	0.01561	0.008735	0.82819	0.589585	0.363116	0.219072	0.112115	0.032465
194.6	0.014921	0.014876	0.019081	0.01633	0.018466	1.16008	0.960858	0.646129	0.378152	0.1508	0.025404		194.6	0.01867	0.017678	0.021354	0.014933	0.008324	0.82884	0.590447	0.363897	0.219282	0.112738	0.032226
194.8	0.014399	0.014524	0.018851	0.015898	0.018565	1.16082	0.96081	0.646683	0.378592	0.151056	0.024761		194.8	0.018423	0.01803	0.021428	0.0142	0.008572	0.829502	0.591419	0.364159	0.219798	0.112937	0.031698
195	0.013815	0.013736	0.018199	0.01479	0.01798	1.16091	0.96111	0.646986	0.379285	0.15125	0.02496		195	0.018138	0.017655	0.020971	0.013491	0.008034	0.830352	0.591775	0.364591	0.220346	0.113469	0.03203
195.2	0.013822	0.014233	0.01839	0.014435	0.018213	1.16094	0.961492	0.6473	0.37916	0.151276	0.02463		195.2	0.017862	0.018151	0.020895	0.012961	0.008165	0.830317	0.591687	0.364208	0.220023	0.112776	0.032089
195.4	0.013904	0.014342	0.018175	0.014398	0.018451	1.16067	0.962108	0.647447	0.37976	0.151402	0.025071		195.4	0.018265	0.018595	0.020627	0.013374	0.008022	0.830158	0.591322	0.364201	0.220146	0.11208	0.032858
195.6	0.014579	0.014902	0.019364	0.014762	0.019257	1.16068	0.962482	0.647643	0.379927	0.151599	0.025272		195.6	0.018339	0.018236	0.020583	0.013138	0.008164	0.830296	0.591872	0.36445	0.220725	0.112059	0.033311
195.8	0.015047	0.015089	0.020282	0.015109	0.019628	1.161	0.962595	0.648396	0.380049	0.151771	0.025339		195.8	0.018436	0.018601	0.021372	0.013384	0.008491	0.830173	0.591621	0.364316	0.220963	0.112012	0.033484
196	0.015459	0.015233	0.021249	0.015389	0.02006	1.16152	0.962813	0.648728	0.380395	0.152024	0.025272		196	0.018423	0.018206	0.021384	0.013414	0.00901	0.830226	0.591607	0.364568	0.221239	0.111334	0.03324
196.2	0.016148	0.015541	0.021902	0.015569	0.020233	1.16219	0.963083	0.649222	0.38052	0.152164	0.025524		196.2	0.018474	0.018811	0.022074	0.01346	0.009182	0.830592	0.592097	0.365198	0.221651	0.111003	0.033467
196.4	0.016718	0.016235	0.022765	0.015961	0.020728	1.16212	0.96317	0.649527	0.380788	0.15242	0.025316		196.4	0.018214	0.018287	0.02189	0.012801	0.009374	0.831153	0.592441	0.365416	0.221891	0.11052	0.034029
196.6	0.016836	0.016593	0.023209	0.016378	0.020997	1.16221	0.963215	0.64995	0.380652	0.152343	0.025439		196.6	0.018941	0.018627	0.022253	0.012945	0.009724	0.831821	0.592337	0.365916	0.22204	0.110166	0.033411
196.8	0.016952	0.016011	0.022946	0.016398	0.020905	1.16269	0.962713	0.650577	0.380794	0.152879	0.025491		196.8	0.019076	0.018438	0.022207	0.012783	0.009798	0.831762	0.592267	0.365495	0.221659	0.110105	0.033343
197	0.017885	0.016508	0.023343	0.016926	0.021287	1.1632	0.962233	0.651346	0.381026	0.153041	0.025195		197	0.018846	0.018552	0.022161	0.01307	0.010123	0.832386	0.592471	0.365908	0.222402	0.110306	0.03333
197.2	0.018283	0.016646	0.023578	0.017327	0.021204	1.16371	0.962178	0.651918	0.381685	0.153023	0.025479		197.2	0.019415	0.018755	0.022201	0.01334	0.010198	0.83329	0.59256	0.366404	0.222655	0.110591	0.033748
197.4	0.018107	0.016931	0.02348	0.017584	0.020429	1.1645	0.962509	0.65286	0.382154	0.153571	0.02586		197.4	0.020104	0.019178	0.022069	0.014219	0.010723	0.833562	0.592986	0.366692	0.222678	0.111256	0.033172
197.6	0.018033	0.017156	0.023281	0.017792	0.020254	1.16504	0.962666	0.653052	0.382683	0.153984	0.02656		197.6	0.020096	0.018995	0.021634	0.01448	0.010975	0.833906	0.592856	0.366615	0.222846	0.111794	0.033532
197.8	0.017646	0.016834	0.023018	0.017153	0.020013	1.16475	0.963103	0.653765	0.383086	0.154318	0.027231		197.8	0.019919	0.018905	0.021406	0.014525	0.01057	0.833933	0.593388	0.366914	0.223	0.112	0.033977
198	0.017224	0.016563	0.023327	0.016727	0.019771	1.16464	0.963818	0.654351	0.383577	0.154555	0.02733		198	0.020259	0.019541	0.021678	0.014573	0.010923	0.834025	0.5933	0.367637	0.223146	0.112363	0.034197
198.2	0.016829	0.016199	0.023081	0.01676	0.019335	1.16526	0.964274	0.654973	0.383989	0.154854	0.027887		198.2	0.020771	0.019841	0.022178	0.014882	0.011163	0.835085	0.594172	0.368372	0.223623	0.113008	0.034101
198.4	0.01646	0.016326	0.023164	0.016711	0.01912	1.16529	0.964564	0.655415	0.38435	0.155325	0.028046		198.4	0.020375	0.020025	0.021965	0.014459	0.010875	0.836229	0.594946	0.368695	0.224103	0.113775	0.03398
198.6	0.015485	0.016402	0.022942	0.016629	0.018439	1.16531	0.964485	0.655805	0.384685	0.155227	0.027604		198.6	0.020128	0.019767	0.02218	0.014006	0.010357	0.836761	0.595559	0.36927	0.224224	0.114514	0.033865
198.8	0.015081	0.016322	0.022902	0.016146	0.018269	1.16611	0.964513	0.656364	0.384919	0.155715	0.027474		198.8	0.020661	0.019857	0.02219	0.013714	0.010564	0.837359	0.596326	0.369599	0.224863	0.114757	0.03355
199	0.014761	0.015949	0.021998	0.015283	0.017596	1.16589	0.965132	0.656078	0.385253	0.156126	0.026872		199	0.020439	0.019717	0.022049	0.013761	0.009722	0.838141	0.596956	0.370029	0.225167	0.11518	0.033887
199.2	0.014521	0.016417	0.022141	0.015279	0.017857	1.16608	0.96583	0.656243	0.385318	0.156021	0.02596		199.2	0.020317	0.019724	0.022114	0.014095	0.009582	0.838545	0.597477	0.370436	0.225686	0.115239	0.033929
199.4	0.014676	0.016554	0.022094	0.015343	0.018363	1.16599	0.966376	0.656167	0.385497	0.156242	0.026318		199.4	0.020062	0.01979	0.02204	0.01467	0.009535	0.838957	0.597964	0.371037	0.225905	0.115363	0.034151
199.6	0.014999	0.016524	0.022439	0.01539	0.018834	1.16588	0.966503	0.656541	0.385435	0.156217	0.025821		199.6	0.019981	0.01994	0.022231	0.014601	0.009729	0.839729	0.598091	0.371171	0.225865	0.115934	0.03374
199.8	0.014528	0.016106	0.022228	0.015438	0.018739	1.16627	0.966958	0.657095	0.385999	0.156457	0.025443		199.8	0.019668	0.019631	0.022247	0.014451	0.009308	0.839612	0.598177	0.371363	0.22604	0.115794	0.033594
200	0.014817	0.016127	0.022376	0.015678	0.018856	1.16662	0.967307	0.656796	0.386272	0.15647	0.025551		200	0.01931	0.01918	0.022331	0.014188	0.009504	0.84006	0.5984	0.371831	0.225889	0.115113	0.033233
200.2	0.014793	0.016499	0.022687	0.015905	0.019359	1.16676	0.967343	0.657287	0.3865	0.156196	0.025733		200.2	0.018825	0.019069	0.022661	0.014296	0.009264	0.840279	0.598952	0.372211	0.225878	0.11503	0.033495
200.4	0.014772	0.016659	0.022756	0.016002	0.019599	1.16645	0.967513	0.658081	0.386951	0.156231	0.025442		200.4	0.01906	0.018724	0.02197	0.014331	0.009067	0.839904	0.598845	0.372165	0.225365	0.113658	0.033396
200.6	0.014725	0.016496	0.022414	0.01624	0.019802	1.16674	0.966939	0.65859	0.386878	0.156315	0.025719		200.6	0.019347	0.01923	0.022064	0.015074	0.00907	0.839567	0.599109	0.37223	0.225283	0.113168	0.033403
200.8	0.015171	0.016567	0.02247	0.016586	0.020143	1.16737	0.966905	0.65936	0.387758	0.156457	0.025641		200.8	0.019503	0.019237	0.022232	0.015225	0.009151	0.839708	0.599744	0.372206	0.225325	0.113013	0.033755
201	0.015322	0.017206	0.022823	0.017038	0.02049	1.16765	0.967027	0.660138	0.388685	0.156311	0.025653		201	0.019682	0.019269	0.022314	0.015224	0.009393	0.840211	0.60003	0.372738	0.225334	0.112675	0.033956
201.2	0.015126	0.017444	0.023222	0.017413	0.020207	1.16802	0.967218	0.660587	0.388902	0.156589	0.025682		201.2	0.019928	0.019429	0.022349	0.015376	0.009263	0.840264	0.600445	0.373252	0.225093	0.113019	0.033327
201.4	0.015368	0.017483	0.022668	0.01718	0.019878	1.16798	0.967626	0.660739	0.389515	0.156859	0.026226		201.4	0.01968	0.0191	0.022055	0.015624	0.009141	0.840068	0.60015	0.373196	0.224714	0.113218	0.033512
201.6	0.01524	0.017121	0.022478	0.01728	0.019971	1.1679	0.967624	0.660995	0.390501	0.156979	0.026811		201.6	0.020143	0.018802	0.021796	0.015377	0.009079	0.839372	0.599574	0.372701	0.224352	0.112466	0.034198
201.8	0.014924	0.017299	0.022336	0.017385	0.019876	1.16769	0.968081	0.661713	0.390887	0.157105	0.026873		201.8	0.020324	0.019394	0.022023	0.015037	0.008951	0.839222	0.599597	0.372448	0.223894	0.112119	0.033593
202	0.014659	0.01735	0.022561	0.017734	0.019832	1.16784	0.968716	0.662378	0.391417	0.157666	0.026626		202	0.021131	0.019884	0.022616	0.015501	0.00948	0.839541	0.599506	0.372768	0.22362	0.112268	0.033332
202.2	0.014692	0.017885	0.022716	0.018523	0.019622	1.16837	0.96897	0.66324	0.39149	0.157705	0.026784		202.2	0.021445	0.020435	0.022906	0.015836	0.01003	0.83948	0.599927	0.372435	0.22336	0.112335	0.033063
202.4	0.014692	0.018375	0.022744	0.018339	0.020023	1.16837	0.969351	0.663913	0.392086	0.158135	0.026477		202.4	0.021323	0.020517	0.022592	0.015467	0.009978	0.8393	0.599892	0.372389	0.223159	0.112473	0.032546
202.6	0.014494	0.018732	0.022395	0.018306	0.019614	1.16816	0.969357	0.664668	0.392822	0.157497	0.026108		202.6	0.021807	0.020081	0.022176	0.014936	0.009856	0.839537	0.60023	0.372748	0.223463	0.113141	0.032481
202.8	0.014379	0.017887	0.021647	0.017611	0.019341	1.16841	0.969728	0.664819	0.393198	0.15787	0.025521		202.8	0.021848	0.01954	0.021676	0.01435	0.00982	0.840094	0.601048	0.372986	0.223951	0.113228	0.031693
203	0.013914	0.016987	0.02094	0.017141	0.018582	1.1689	0.970065	0.664908	0.393539	0.157767	0.025026		203	0.021126	0.018942	0.021063	0.01377	0.009486	0.840579	0.60158	0.37315	0.22466	0.113457	0.03177
203.2	0.014441	0.016736	0.021209	0.01707	0.018826	1.16906	0.970197	0.665191	0.393957	0.157602	0.024776		203.2	0.020534	0.018993	0.021023	0.013513	0.00963	0.840991	0.602248	0.373595	0.225095	0.114285	0.031104
203.4	0.014806	0.016621	0.021392	0.0171	0.019442	1.16946	0.97037	0.665706	0.394721	0.15814	0.024994		203.4	0.020121	0.019539	0.020478	0.01291	0.009912	0.841622	0.602636	0.373817	0.22519	0.114559	0.031264
203.6	0.014895	0.016137	0.021522	0.017077	0.019489	1.16976	0.97025	0.665757	0.394997	0.158241	0.02437		203.6	0.020299	0.020102	0.020555	0.012731	0.010725	0.842604	0.603638	0.374224	0.226203	0.115144	0.030847
203.8	0.014135	0.015714	0.021216	0.016506	0.018715	1.16979	0.970229	0.665958	0.395707	0.158419	0.024774		203.8	0.020643	0.019927	0.020645	0.012951	0.011233	0.842705	0.604672	0.37478	0.227048	0.115528	0.03083
204	0.014444	0.015717	0.021454	0.016386	0.01845	1.17013	0.97034	0.666287	0.396035	0.158614	0.024719		204	0.02057	0.020101	0.020958	0.013151	0.011951	0.843255	0.604998	0.374663	0.227578	0.115094	0.030499
204.2	0.014653	0.01563	0.021876	0.01629	0.019006	1.17058	0.970458	0.666993	0.396467	0.158967	0.02487		204.2	0.020522	0.019964	0.020799	0.0131	0.011758	0.84385	0.605439	0.374594	0.228373	0.115226	0.03115
204.4	0.014958	0.015527	0.022009	0.015774	0.018898	1.17114	0.970839	0.66778	0.396656	0.159052	0.024747		204.4	0.020358	0.020048	0.020676	0.013477	0.011953	0.844368	0.605992	0.374887	0.229036	0.115567	0.031754
204.6	0.014895	0.015323	0.022128	0.015599	0.018815	1.17188	0.97082	0.668366	0.396544	0.159341	0.025004		204.6	0.02073	0.020298	0.021017	0.013801	0.012259	0.845176	0.606705	0.375275	0.229811	0.116383	0.031889
204.8	0.015383	0.015821	0.02264	0.016304	0.018899	1.17244	0.970915	0.669121	0.397088	0.160051	0.024948		204.8	0.020902	0.020035	0.020765	0.013806	0.01196	0.84556	0.606747	0.375863	0.22956	0.116644	0.032352
205	0.015469	0.015966	0.022796	0.016396	0.018903	1.17273	0.971134	0.669507	0.397151	0.160098	0.025061		205	0.020338	0.019558	0.020386	0.013407	0.011265	0.846438	0.607078	0.376745	0.229647	0.116811	0.032378
205.2	0.015269	0.016165	0.022821	0.016033	0.018812	1.17287	0.97098	0.669823	0.397207	0.160285	0.025144		205.2	0.019774	0.019398	0.020149	0.013812	0.010773	0.846922	0.607312	0.377067	0.229847	0.11731	0.032062
205.4	0.015612	0.016144	0.022294	0.015567	0.018912	1.17327	0.971606	0.669931	0.397853	0.1605	0.02571		205.4	0.019557	0.01901	0.019975	0.013861	0.010032	0.847355	0.606905	0.377025	0.22974	0.117157	0.032788
205.6	0.015663	0.016128	0.022136	0.015743	0.019553	1.17386	0.971677	0.670433	0.398267	0.16079	0.02599		205.6	0.020365	0.019718	0.02035	0.013953	0.009959	0.847729	0.606784	0.377258	0.230008	0.117344	0.033203
205.8	0.015902	0.016448	0.022259	0.016136	0.019755	1.17414	0.972191	0.670932	0.398342	0.161173	0.02592		205.8	0.02048	0.019886	0.020527	0.014321	0.009587	0.848201	0.606897	0.377619	0.22977	0.11761	0.03263
206	0.016291	0.016681	0.022507	0.016723	0.020259	1.17453	0.973042	0.6716	0.398744	0.161208	0.026369		206	0.020326	0.019965	0.020477	0.014341	0.009098	0.848746	0.607201	0.378209	0.229873	0.118231	0.033042
206.2	0.016945	0.017136	0.022502	0.017451	0.020603	1.17447	0.974014	0.672379	0.398596	0.161105	0.026538		206.2	0.020622	0.020585	0.021228	0.01478	0.009309	0.848524	0.606669	0.378237	0.229607	0.118135	0.032794
206.4	0.017342	0.017046	0.022065	0.017406	0.020857	1.17447	0.974876	0.672913	0.39934	0.161027	0.025926		206.4	0.020672	0.020333	0.021056	0.014441	0.008751	0.848547	0.60688	0.378871	0.229714	0.118433	0.032006
206.6	0.017558	0.017219	0.022131	0.018107	0.020748	1.17428	0.975138	0.673494	0.399698	0.160384	0.026123		206.6	0.02079	0.020247	0.021194	0.014313	0.008563	0.848577	0.606909	0.378993	0.22978	0.118079	0.032418
206.8	0.017935	0.016764	0.022097	0.017906	0.020885	1.17422	0.975484	0.673511	0.400269	0.160713	0.026482		206.8	0.021063	0.020309	0.021667	0.014848	0.009137	0.848645	0.607297	0.379334	0.229529	0.11788	0.032087
207	0.017965	0.01653	0.022062	0.018202	0.020625	1.174	0.9755	0.674022	0.400276	0.160655	0.026922		207	0.020859	0.020709	0.021708	0.014939	0.009621	0.848478	0.607926	0.379983	0.230041	0.11798	0.032456
207.2	0.01843	0.016677	0.022058	0.01857	0.021254	1.17377	0.976056	0.674513	0.400768	0.161209	0.026493		207.2	0.020397	0.021366	0.022225	0.014981	0.009745	0.848876	0.608817	0.380969	0.23	0.118565	0.032214
207.4	0.018097	0.016605	0.022097	0.018768	0.021103	1.17352	0.976386	0.674957	0.40128	0.161251	0.026488		207.4	0.020508	0.02138	0.022161	0.014961	0.010008	0.849051	0.609332	0.38144	0.230257	0.117887	0.032561
207.6	0.017488	0.016575	0.022172	0.018812	0.020667	1.17292	0.976672	0.675235	0.401252	0.16092	0.026157		207.6	0.020785	0.02151	0.022596	0.015524	0.010411	0.84898	0.610004	0.381621	0.230539	0.117823	0.031975
207.8	0.016694	0.016196	0.021616	0.018432	0.020113	1.17264	0.976842	0.675639	0.40186	0.160958	0.025952		207.8	0.021082	0.021163	0.022686	0.01619	0.01084	0.848434	0.609749	0.381202	0.230348	0.117217	0.031891
208	0.016534	0.015772	0.021927	0.018296	0.019661	1.17287	0.977299	0.676458	0.402062	0.161357	0.026041		208	0.021165	0.021429	0.022976	0.016606	0.011059	0.848017	0.609648	0.38055	0.230375	0.116303	0.031925
208.2	0.016036	0.015862	0.022122	0.017951	0.0194	1.17291	0.977437	0.676724	0.402697	0.161478	0.026569		208.2	0.020656	0.021131	0.02283	0.016523	0.010772	0.848403	0.60992	0.380771	0.230673	0.116467	0.032357
208.4	0.015672	0.015692	0.022093	0.017558	0.018728	1.17289	0.977827	0.677496	0.40262	0.161834	0.026414		208.4	0.02008	0.020753	0.022155	0.016399	0.010868	0.848528	0.611118	0.380842	0.2309	0.116782	0.032223
208.6	0.015016	0.015708	0.022315	0.017637	0.018452	1.17293	0.977734	0.678321	0.402936	0.16238	0.026568		208.6	0.020743	0.020813	0.021859	0.016339	0.010626	0.848656	0.611982	0.381387	0.231223	0.116861	0.032445
208.8	0.015287	0.015936	0.022361	0.017957	0.018481	1.17302	0.977859	0.678951	0.40351	0.162781	0.026424		208.8	0.020332	0.020098	0.021281	0.01588	0.010378	0.849264	0.612522	0.381726	0.23113	0.117264	0.032802
209	0.015701	0.016367	0.022911	0.017497	0.018899	1.17314	0.9778	0.678971	0.404098	0.162666	0.026036		209	0.020057	0.01944	0.021036	0.015518	0.009883	0.850611	0.613469	0.381949	0.231677	0.117933	0.032755
209.2	0.015066	0.016215	0.022756	0.017153	0.018956	1.17353	0.977642	0.679547	0.404343	0.162843	0.02632		209.2	0.019445	0.019089	0.021062	0.015521	0.009513	0.851346	0.613935	0.38248	0.232025	0.118221	0.033157
209.4	0.015275	0.01638	0.022931	0.016995	0.019205	1.17348	0.977894	0.67939	0.404875	0.163319	0.026354		209.4	0.019357	0.01861	0.02133	0.015234	0.009143	0.852319	0.614551	0.382881	0.23229	0.118134	0.033143
209.6	0.015261	0.015843	0.0227	0.016788	0.019242	1.17374	0.977871	0.67959	0.40512	0.163527	0.026741		209.6	0.019347	0.018355	0.021341	0.014829	0.008677	0.85307	0.615112	0.383638	0.233016	0.118978	0.033431
209.8	0.015433	0.015647	0.023043	0.017148	0.019306	1.1743	0.978331	0.679692	0.405352	0.163974	0.026163		209.8	0.019179	0.01839	0.021053	0.014829	0.008566	0.853399	0.61528	0.383679	0.232963	0.119549	0.032698
210	0.015651	0.016173	0.023356	0.017762	0.020005	1.17447	0.978963	0.67993	0.405413	0.163787	0.026092		210	0.019262	0.018609	0.021397	0.014426	0.008403	0.854142	0.61585	0.383978	0.2335	0.12004	0.032824
210.2	0.016138	0.016015	0.023403	0.017743	0.020645	1.17477	0.979685	0.680017	0.405144	0.164174	0.026075		210.2	0.020055	0.019133	0.022751	0.015059	0.008852	0.85399	0.615539	0.383897	0.233526	0.119754	0.032513
210.4	0.016108	0.015904	0.023361	0.017674	0.020434	1.17515	0.979765	0.680214	0.405853	0.164278	0.025974		210.4	0.020094	0.019486	0.022972	0.014813	0.009275	0.85399	0.615494	0.383839	0.233395	0.119527	0.032872
210.6	0.016535	0.016615	0.023762	0.018119	0.021111	1.17547	0.979726	0.680498	0.406169	0.164633	0.026413		210.6	0.020424	0.020054	0.02349	0.015074	0.009736	0.854281	0.615653	0.384441	0.233903	0.119578	0.033581
210.8	0.016794	0.016907	0.023354	0.017913	0.021273	1.17525	0.979808	0.680639	0.406868	0.165362	0.026326		210.8	0.020492	0.020313	0.023659	0.015228	0.010364	0.85445	0.615834	0.384664	0.234247	0.120196	0.033482
211	0.016984	0.017311	0.023028	0.018061	0.021088	1.17511	0.980244	0.681223	0.406988	0.165704	0.026433		211	0.019737	0.01998	0.023432	0.014891	0.010074	0.854596	0.61638	0.385501	0.234855	0.120994	0.033734
211.2	0.017644	0.017785	0.023354	0.01807	0.021489	1.17581	0.980891	0.68158	0.407851	0.165714	0.026309		211.2	0.019136	0.019518	0.023398	0.014608	0.010076	0.854104	0.616017	0.385726	0.234687	0.120504	0.034099
211.4	0.017544	0.017582	0.023338	0.017879	0.021238	1.17572	0.981077	0.682011	0.408299	0.16546	0.026496		211.4	0.019147	0.019456	0.023289	0.014521	0.010322	0.853883	0.615639	0.385724	0.234496	0.11993	0.034767
211.6	0.017699	0.01797	0.023313	0.017984	0.021308	1.17605	0.981312	0.682332	0.40864	0.165463	0.026564		211.6	0.019078	0.019582	0.023188	0.014468	0.010485	0.853711	0.615526	0.38605	0.234406	0.119916	0.03457
211.8	0.017433	0.017689	0.022501	0.017411	0.0208	1.17621	0.981582	0.682567	0.40923	0.16536	0.027035		211.8	0.018853	0.02003	0.023109	0.014624	0.010542	0.852471	0.61498	0.385984	0.234472	0.119129	0.034991
212	0.016727	0.017352	0.022287	0.016689	0.019848	1.17637	0.981756	0.683302	0.410075	0.165311	0.027653		212	0.018723	0.020244	0.0232	0.014779	0.010296	0.85157	0.614704	0.385802	0.234054	0.11836	0.035105
212.2	0.016592	0.017187	0.022052	0.016172	0.019625	1.17651	0.981972	0.683607	0.410579	0.16547	0.027928		212.2	0.018499	0.020328	0.023033	0.014178	0.010034	0.851531	0.615219	0.386324	0.234232	0.118562	0.03525
212.4	0.016396	0.017363	0.022219	0.015927	0.019671	1.17676	0.982172	0.684303	0.410353	0.165574	0.027513		212.4	0.018666	0.020318	0.022743	0.014101	0.010257	0.851335	0.616049	0.385886	0.234235	0.118934	0.03556
212.6	0.01627	0.017238	0.022254	0.015955	0.019546	1.17693	0.982026	0.684884	0.410926	0.165601	0.027891		212.6	0.019391	0.020605	0.022744	0.014427	0.01035	0.852139	0.61622	0.386487	0.234425	0.119022	0.036059
212.8	0.016465	0.016944	0.022144	0.015685	0.01938	1.17704	0.982242	0.685191	0.411035	0.165981	0.027712		212.8	0.019196	0.020179	0.022557	0.01403	0.010321	0.852926	0.616175	0.386319	0.234619	0.119147	0.035708
213	0.015984	0.016412	0.021943	0.014877	0.018741	1.17653	0.982341	0.685125	0.411225	0.166032	0.027232		213	0.019652	0.020314	0.022429	0.014249	0.009831	0.853622	0.6167	0.386532	0.235172	0.119163	0.035748
213.2	0.015198	0.015825	0.021585	0.014817	0.018257	1.1764	0.982724	0.685466	0.411049	0.165908	0.027196		213.2	0.019676	0.020451	0.022706	0.01443	0.009712	0.85435	0.617355	0.387017	0.235528	0.118663	0.03503
213.4	0.014936	0.015276	0.021363	0.014153	0.017588	1.17582	0.982962	0.685706	0.410995	0.166668	0.026987		213.4	0.020409	0.020447	0.022711	0.014385	0.009635	0.85503	0.618136	0.38734	0.235812	0.11855	0.034355
213.6	0.014385	0.014252	0.020782	0.013834	0.017278	1.17608	0.98335	0.686429	0.410991	0.166678	0.02682		213.6	0.021187	0.020891	0.022173	0.014612	0.009736	0.855459	0.618869	0.387507	0.236276	0.119051	0.034138
213.8	0.014384	0.014632	0.021528	0.014786	0.017655	1.17613	0.984064	0.686702	0.410943	0.16718	0.025773		213.8	0.021718	0.021602	0.022424	0.014826	0.010003	0.855837	0.619118	0.38703	0.236633	0.119157	0.033222
214	0.013806	0.014219	0.021483	0.014882	0.017648	1.17552	0.984426	0.687231	0.411061	0.167589	0.025738		214	0.022152	0.02156	0.022418	0.014397	0.010003	0.856624	0.619726	0.387225	0.237002	0.118883	0.032975
214.2	0.013742	0.013998	0.021409	0.014764	0.01775	1.17551	0.984808	0.687857	0.411416	0.168156	0.025036		214.2	0.022473	0.02175	0.022816	0.014775	0.010149	0.857066	0.620024	0.387803	0.23748	0.11909	0.032659
214.4	0.013748	0.014225	0.021393	0.015183	0.017587	1.1754	0.984478	0.689163	0.412751	0.168749	0.024042		214.4	0.022558	0.022209	0.022429	0.014694	0.010705	0.85788	0.620825	0.388435	0.237896	0.119013	0.032245
214.6	0.014256	0.014835	0.02181	0.015879	0.018246	1.17541	0.98438	0.689709	0.413232	0.169495	0.024049		214.6	0.02243	0.021935	0.022332	0.014845	0.010737	0.858639	0.621797	0.389258	0.238389	0.120001	0.032498
214.8	0.014102	0.014916	0.021375	0.01562	0.017799	1.17526	0.984276	0.69027	0.414142	0.17021	0.02391		214.8	0.022324	0.021951	0.022558	0.015132	0.0113	0.859277	0.621944	0.389647	0.238397	0.120392	0.03237
215	0.015023	0.015498	0.021919	0.016087	0.018458	1.17565	0.984756	0.691115	0.414966	0.170218	0.024827		215	0.021821	0.021426	0.022414	0.015383	0.011452	0.859533	0.622613	0.390311	0.238487	0.120139	0.033132
215.2	0.015732	0.015342	0.022382	0.016305	0.01906	1.17629	0.984965	0.691753	0.415848	0.170039	0.025099		215.2	0.021741	0.021337	0.022701	0.015363	0.011626	0.859941	0.622822	0.390693	0.238464	0.119614	0.033638
215.4	0.016193	0.01575	0.022289	0.016375	0.019724	1.17643	0.985351	0.692314	0.416333	0.170117	0.025209		215.4	0.021387	0.021469	0.022672	0.01522	0.011544	0.860267	0.623501	0.391213	0.238403	0.119593	0.03399
215.6	0.016576	0.016197	0.022398	0.016394	0.020018	1.1771	0.985281	0.69256	0.416925	0.170093	0.025526		215.6	0.021054	0.021304	0.022754	0.015152	0.011723	0.860162	0.623905	0.391722	0.23836	0.119505	0.034039
215.8	0.01635	0.016378	0.021807	0.016062	0.020343	1.17746	0.985301	0.693068	0.417564	0.169951	0.026069		215.8	0.020655	0.021301	0.022495	0.015146	0.011754	0.859721	0.623703	0.391336	0.237892	0.118804	0.034959
216	0.016353	0.016438	0.021917	0.015804	0.02007	1.17797	0.985418	0.693864	0.418436	0.169832	0.026136		216	0.020204	0.020669	0.022289	0.014888	0.011524	0.859701	0.623598	0.391109	0.237564	0.118745	0.035361
[truncated: 1,419 more rows]

## Sheet: Figure 1d
Figure 1d
EB2
[truncated: 19 more rows]

## Sheet: Figure 2
Figure 2
LayV-G
[truncated: 59 more rows]
[truncated: 29 more columns]

## Sheet: Supplementary Figure 3
Supplementary Figure 3
[truncated: 9,586 more rows]

## Sheet: Supplementary Figure 4
Supplementary Figure 4

[truncated: 1 more sheets: Supplementary Figure 5]
